# Supplementary material for: Chronic Strongyloides stercoralis infection increases presence of the Ruminococcus torques group in the gut and alters the microbial proteome
Source: Sci Rep. 2023 Mar 14;13:4216. doi: 10.1038/s41598-023-31118-5 (PMC10012286; doi:10.1038/s41598-023-31118-5)
Supplement: Supplementary file 2 — Supplementary Information 2. [file 41598_2023_31118_MOESM2_ESM.xlsx]

## Sheet: Supplementary Excel 
Chronic Strongyloides stercoralis infection increases presence of the Ruminococcus torques group in the gut and alters the microbial proteome
Supplementary information
Supplementary file Excel 1. DEPs analysis of Ruminococcus genus
Majority protein IDs	Entry Name	Protein names	Gene Names	Organism	Gene Ontology (biological process)	Gene Ontology (cellular component)	Gene Ontology (GO)	Gene Ontology (molecular function)	Gene Ontology IDs	Peptide sequences		p-value
R5TLN6	R5TLN6_9FIRM	Pyridine nucleotide-disulfide oxidoreductase	BN481_01903	[Ruminococcus] gnavus CAG:126	NA	NA	iron-sulfur cluster binding [GO:0051536]; oxidoreductase activity [GO:0016491]	iron-sulfur cluster binding [GO:0051536]; oxidoreductase activity [GO:0016491]	GO:0016491; GO:0051536	QCEGHCVK	(W*) Large Sample Approx. w/ corr. for tied ranks	0.0305705
R5TLR9	R5TLR9_9FIRM	Uncharacterized protein	BN481_01915	[Ruminococcus] gnavus CAG:126	NA	integral component of membrane [GO:0016021]	integral component of membrane [GO:0016021]; ABC-type transporter activity [GO:0140359]; ATP binding [GO:0005524]	ABC-type transporter activity [GO:0140359]; ATP binding [GO:0005524]	GO:0005524; GO:0016021; GO:0140359	LLALIRHKVFAVLR	(W*) Large Sample Approx. w/ corr. for tied ranks	0.000266743
R5TM77	R5TM77_9FIRM	Uncharacterized protein	BN481_02066	[Ruminococcus] gnavus CAG:126	NA	NA	NA	NA	NA	LLIILPLAK	(W*) Large Sample Approx. w/ corr. for tied ranks	0.000381046
R5TQ34	R5TQ34_9FIRM	"Transcription-repair-coupling factor, TRCF, EC 3.6.4.-"	mfd BN481_00616	[Ruminococcus] gnavus CAG:126	"regulation of transcription, DNA-templated [GO:0006355]; transcription-coupled nucleotide-excision repair, DNA damage recognition [GO:0000716]"	cytoplasm [GO:0005737]	"cytoplasm [GO:0005737]; ATP binding [GO:0005524]; damaged DNA binding [GO:0003684]; helicase activity [GO:0004386]; hydrolase activity [GO:0016787]; regulation of transcription, DNA-templated [GO:0006355]; transcription-coupled nucleotide-excision repair, DNA damage recognition [GO:0000716]"	ATP binding [GO:0005524]; damaged DNA binding [GO:0003684]; helicase activity [GO:0004386]; hydrolase activity [GO:0016787]	GO:0000716; GO:0003684; GO:0004386; GO:0005524; GO:0005737; GO:0006355; GO:0016787	AKVNPQK	(W*) Large Sample Approx. w/ corr. for tied ranks	0.0166262
R5TSN4	R5TSN4_9FIRM	Uncharacterized protein	BN481_01532	[Ruminococcus] gnavus CAG:126	NA	NA	NA	NA	NA	AGHAKGR	(W*) Large Sample Approx. w/ corr. for tied ranks	0.0305705
R5U676	R5U676_9FIRM	R3H domain-containing protein	BN481_00146	[Ruminococcus] gnavus CAG:126	NA	NA	nucleic acid binding [GO:0003676]	nucleic acid binding [GO:0003676]	GO:0003676	VVVTLKR	(W*) Large Sample Approx. w/ corr. for tied ranks	0.00792191
R5U9P3	R5U9P3_9FIRM	Uncharacterized protein	BN481_00717	[Ruminococcus] gnavus CAG:126	NA	integral component of membrane [GO:0016021]; plasma membrane [GO:0005886]	integral component of membrane [GO:0016021]; plasma membrane [GO:0005886]	NA	GO:0005886; GO:0016021	LTRTLAIIPITLVLALR	(W*) Large Sample Approx. w/ corr. for tied ranks	0.000642885
R5UET7	R5UET7_9FIRM	CobW/P47K family protein	BN481_02572	[Ruminococcus] gnavus CAG:126	NA	NA	NA	NA	NA	RAIRPMR	(W*) Large Sample Approx. w/ corr. for tied ranks	0.0223109
A0A829NEM8	A0A829NEM8_RUMGN	HTH deoR-type domain-containing protein	HMPREF1201_01690	[Ruminococcus] gnavus CC55_001C	NA	NA	DNA-binding transcription factor activity [GO:0003700]	DNA-binding transcription factor activity [GO:0003700]	GO:0003700	IFPGGVK	(W*) Large Sample Approx. w/ corr. for tied ranks	0.0305705
A0A3E4LIQ2	A0A3E4LIQ2_9FIRM	Uncharacterized protein	DW116_12875 DXD17_12620	[Ruminococcus] lactaris	NA	NA	NA	NA	NA	DFIELMNK	(W*) Large Sample Approx. w/ corr. for tied ranks	0.0305705
A0A3E4LLQ5	A0A3E4LLQ5_9FIRM	Uncharacterized protein	DXD17_10535	[Ruminococcus] lactaris	NA	integral component of membrane [GO:0016021]	integral component of membrane [GO:0016021]	NA	GO:0016021	QWFKSKLK	(W*) Large Sample Approx. w/ corr. for tied ranks	0.013002
A0A3E4LUN1	A0A3E4LUN1_9FIRM	N-acetylmuramoyl-L-alanine amidase	DW116_04050 DW672_08125 DXD17_05020	[Ruminococcus] lactaris	peptidoglycan catabolic process [GO:0009253]	integral component of membrane [GO:0016021]	integral component of membrane [GO:0016021]; N-acetylmuramoyl-L-alanine amidase activity [GO:0008745]; peptidoglycan catabolic process [GO:0009253]	N-acetylmuramoyl-L-alanine amidase activity [GO:0008745]	GO:0008745; GO:0009253; GO:0016021	IGVLLLFLLTVVLLLRSCIRK	(W*) Large Sample Approx. w/ corr. for tied ranks	0.0305705
A0A3E4LW24	A0A3E4LW24_9FIRM	Glycerophosphodiester phosphodiesterase	DXD17_03755	[Ruminococcus] lactaris	lipid metabolic process [GO:0006629]	integral component of membrane [GO:0016021]	integral component of membrane [GO:0016021]; phosphoric diester hydrolase activity [GO:0008081]; lipid metabolic process [GO:0006629]	phosphoric diester hydrolase activity [GO:0008081]	GO:0006629; GO:0008081; GO:0016021	VVMMKGILIVLLVFLLGNVILLYLLAPRLSGR	(W*) Large Sample Approx. w/ corr. for tied ranks	0.0305705
A0A3E4LY20	A0A3E4LY20_9FIRM	Mechanosensitive ion channel family protein	DXD17_02075	[Ruminococcus] lactaris	NA	integral component of membrane [GO:0016021]; plasma membrane [GO:0005886]	integral component of membrane [GO:0016021]; plasma membrane [GO:0005886]; mechanosensitive ion channel activity [GO:0008381]	mechanosensitive ion channel activity [GO:0008381]	GO:0005886; GO:0008381; GO:0016021	VLFAIIFFLIGRKVIK	(W*) Large Sample Approx. w/ corr. for tied ranks	7.41269e-05
A0A414P7V2	A0A414P7V2_9FIRM	DNA-binding protein	DW672_03460	[Ruminococcus] lactaris	NA	NA	DNA binding [GO:0003677]	DNA binding [GO:0003677]	GO:0003677	ARIEKCDHCK	(W*) Large Sample Approx. w/ corr. for tied ranks	0.013002
A0A414PA18	A0A414PA18_9FIRM	Glycosyltransferase	DW672_01265	[Ruminococcus] lactaris	NA	NA	transferase activity [GO:0016740]	transferase activity [GO:0016740]	GO:0016740	KVCETEK	(W*) Large Sample Approx. w/ corr. for tied ranks	0.0305705
A0A415CW84	A0A415CW84_9FIRM	Polysaccharide pyruvyl transferase family protein	DW116_12220	[Ruminococcus] lactaris	NA	NA	transferase activity [GO:0016740]	transferase activity [GO:0016740]	GO:0016740	LKLPIVILR	(W*) Large Sample Approx. w/ corr. for tied ranks	0.013002
B5CNL8	B5CNL8_9FIRM	Succinate dehydrogenase and fumarate reductase iron-sulfur protein	RUMLAC_01056	[Ruminococcus] lactaris ATCC 29176	tricarboxylic acid cycle [GO:0006099]	NA	"2 iron, 2 sulfur cluster binding [GO:0051537]; 3 iron, 4 sulfur cluster binding [GO:0051538]; 4 iron, 4 sulfur cluster binding [GO:0051539]; electron transfer activity [GO:0009055]; metal ion binding [GO:0046872]; tricarboxylic acid cycle [GO:0006099]"	"2 iron, 2 sulfur cluster binding [GO:0051537]; 3 iron, 4 sulfur cluster binding [GO:0051538]; 4 iron, 4 sulfur cluster binding [GO:0051539]; electron transfer activity [GO:0009055]; metal ion binding [GO:0046872]"	GO:0006099; GO:0009055; GO:0046872; GO:0051537; GO:0051538; GO:0051539	IHLVYKIKIR	(W*) Large Sample Approx. w/ corr. for tied ranks	0.013002
B5CPS5	B5CPS5_9FIRM	Uncharacterized protein	RUMLAC_01469	[Ruminococcus] lactaris ATCC 29176	NA	integral component of membrane [GO:0016021]	integral component of membrane [GO:0016021]; ATP binding [GO:0005524]	ATP binding [GO:0005524]	GO:0005524; GO:0016021	LALLLIQPLLIAILLKIVADK	(W*) Large Sample Approx. w/ corr. for tied ranks	0.0305705
B5CQ28	B5CQ28_9FIRM	Integrase core domain protein	RUMLAC_01573 RUMLAC_01804 RUMLAC_02154	[Ruminococcus] lactaris ATCC 29176	DNA integration [GO:0015074]	NA	nucleic acid binding [GO:0003676]; DNA integration [GO:0015074]	nucleic acid binding [GO:0003676]	GO:0003676; GO:0015074	RATMRIPR	(W*) Large Sample Approx. w/ corr. for tied ranks	0.000142303
V8BLA0	V8BLA0_9FIRM	Uncharacterized protein	HMPREF1202_02524	[Ruminococcus] lactaris CC59_002D	NA	integral component of membrane [GO:0016021]	integral component of membrane [GO:0016021]	NA	GO:0016021	LLLLVTQK	(W*) Large Sample Approx. w/ corr. for tied ranks	0.0314456
V8BQN5	V8BQN5_9FIRM	PS_pyruv_trans domain-containing protein	HMPREF1202_02324	[Ruminococcus] lactaris CC59_002D	NA	NA	NA	NA	NA	NALENYDSSDM	(W*) Large Sample Approx. w/ corr. for tied ranks	0.0305705
V8BSQ5	V8BSQ5_9FIRM	HTH cro/C1-type domain-containing protein	HMPREF1202_02253	[Ruminococcus] lactaris CC59_002D	NA	NA	DNA binding [GO:0003677]	DNA binding [GO:0003677]	GO:0003677	EASDDDR	(W*) Large Sample Approx. w/ corr. for tied ranks	0.00517529
V8BYH0	V8BYH0_9FIRM	Reverse transcriptase domain-containing protein	HMPREF1202_02133	[Ruminococcus] lactaris CC59_002D	NA	NA	NA	NA	NA	KTRIINVR	(W*) Large Sample Approx. w/ corr. for tied ranks	0.0305705
V8C3K2	V8C3K2_9FIRM	"Peptide chain release factor 1, RF-1"	prfA HMPREF1202_01764	[Ruminococcus] lactaris CC59_002D	NA	cytoplasm [GO:0005737]	"cytoplasm [GO:0005737]; translation release factor activity, codon specific [GO:0016149]"	"translation release factor activity, codon specific [GO:0016149]"	GO:0005737; GO:0016149	ARIEELEQELK	(W*) Large Sample Approx. w/ corr. for tied ranks	0.00190626
V8C3N7	V8C3N7_9FIRM	"Phenylacetate-coenzyme A ligase, EC 6.2.1.30 (Phenylacetyl-CoA ligase)"	HMPREF1202_01775	[Ruminococcus] lactaris CC59_002D	phenylacetate catabolic process [GO:0010124]	NA	nucleotide binding [GO:0000166]; phenylacetate-CoA ligase activity [GO:0047475]; phenylacetate catabolic process [GO:0010124]	nucleotide binding [GO:0000166]; phenylacetate-CoA ligase activity [GO:0047475]	GO:0000166; GO:0010124; GO:0047475	LDVMTITVELIDDRLLDSYGQLSELENR	(W*) Large Sample Approx. w/ corr. for tied ranks	0.0305705
V8C407	V8C407_9FIRM	2-succinyl-5-enolpyruvyl-6-hydroxy-3-cyclohexene-1-carboxylic-acid synthase	HMPREF1202_01549	[Ruminococcus] lactaris CC59_002D	menaquinone biosynthetic process [GO:0009234]	NA	2-succinyl-5-enolpyruvyl-6-hydroxy-3-cyclohexene-1-carboxylic-acid synthase activity [GO:0070204]; metal ion binding [GO:0046872]; thiamine pyrophosphate binding [GO:0030976]; menaquinone biosynthetic process [GO:0009234]	2-succinyl-5-enolpyruvyl-6-hydroxy-3-cyclohexene-1-carboxylic-acid synthase activity [GO:0070204]; metal ion binding [GO:0046872]; thiamine pyrophosphate binding [GO:0030976]	GO:0009234; GO:0030976; GO:0046872; GO:0070204	HIAAGHR	(W*) Large Sample Approx. w/ corr. for tied ranks	0.013002
V8C5B0	V8C5B0_9FIRM	Uncharacterized protein	HMPREF1202_01331	[Ruminococcus] lactaris CC59_002D	NA	NA	NA	NA	NA	ADNPQTEQDYQFK	(W*) Large Sample Approx. w/ corr. for tied ranks	0.0305705
V8C730	V8C730_9FIRM	FtsX domain-containing protein	HMPREF1202_01171	[Ruminococcus] lactaris CC59_002D	NA	integral component of membrane [GO:0016021]; plasma membrane [GO:0005886]	integral component of membrane [GO:0016021]; plasma membrane [GO:0005886]	NA	GO:0005886; GO:0016021	KPVLLLLK	(W*) Large Sample Approx. w/ corr. for tied ranks	0.0369185
V8CD38	V8CD38_9FIRM	Uncharacterized protein	HMPREF1202_00474	[Ruminococcus] lactaris CC59_002D	NA	NA	NA	NA	NA	EIEFEIA	(W*) Large Sample Approx. w/ corr. for tied ranks	0.013002
A0A174EZ12	A0A174EZ12_9FIRM	"Ribonuclease H, EC 3.1.26.4 (Ribonuclease HI)"	rnhA_2 ERS852456_02500 GMD14_12755	[Ruminococcus] torques	NA	NA	nucleic acid binding [GO:0003676]; RNA-DNA hybrid ribonuclease activity [GO:0004523]	nucleic acid binding [GO:0003676]; RNA-DNA hybrid ribonuclease activity [GO:0004523]	GO:0003676; GO:0004523	LTLIAIIKSLQKLK	(W*) Large Sample Approx. w/ corr. for tied ranks	0.0305705
A0A174Z0D3	A0A174Z0D3_9FIRM	Melibiose operon regulatory protein	melR_1 ERS852502_00140	[Ruminococcus] torques	NA	NA	DNA-binding transcription factor activity [GO:0003700]; sequence-specific DNA binding [GO:0043565]	DNA-binding transcription factor activity [GO:0003700]; sequence-specific DNA binding [GO:0043565]	GO:0003700; GO:0043565	KNKSSTWS	(W*) Large Sample Approx. w/ corr. for tied ranks	0.00190626
A0A174ZUU4	A0A174ZUU4_9FIRM	Group II intron-encoded protein ltrA	ltrA_1 ERS852502_02060	[Ruminococcus] torques	NA	NA	NA	NA	NA	IVTIGDMCLLPLTGVHHRSPMNFSQEISNYTSK	(W*) Large Sample Approx. w/ corr. for tied ranks	0.0305705
A0A4Q5C889	A0A4Q5C889_9FIRM	Uncharacterized protein	EAI93_04370	[Ruminococcus] torques	NA	integral component of membrane [GO:0016021]	integral component of membrane [GO:0016021]	NA	GO:0016021	IIVKIVLLPVR	(W*) Large Sample Approx. w/ corr. for tied ranks	0.0100521
A0A4V1YAD3	A0A4V1YAD3_9FIRM	Amino acid adenylation domain-containing protein	EAI93_04505	[Ruminococcus] torques	amide biosynthetic process [GO:0043604]; organonitrogen compound biosynthetic process [GO:1901566]; secondary metabolite biosynthetic process [GO:0044550]	NA	catalytic activity [GO:0003824]; amide biosynthetic process [GO:0043604]; organonitrogen compound biosynthetic process [GO:1901566]; secondary metabolite biosynthetic process [GO:0044550]	catalytic activity [GO:0003824]	GO:0003824; GO:0043604; GO:0044550; GO:1901566	TIPGVDK	(W*) Large Sample Approx. w/ corr. for tied ranks	0.013002
A0A564S9U7	A0A564S9U7_9FIRM	"Thermostable beta-glucosidase B, EC 3.2.1.21"	bglB_9 RTSSTS7063_02920	[Ruminococcus] torques	carbohydrate metabolic process [GO:0005975]	NA	beta-glucosidase activity [GO:0008422]; scopolin beta-glucosidase activity [GO:0102483]; carbohydrate metabolic process [GO:0005975]	beta-glucosidase activity [GO:0008422]; scopolin beta-glucosidase activity [GO:0102483]	GO:0005975; GO:0008422; GO:0102483	RKHYPAK	(W*) Large Sample Approx. w/ corr. for tied ranks	0.0305705
A0A564SP72	A0A564SP72_9FIRM	"Anaerobic sulfatase-maturating enzyme, EC 1.8.98.-"	RTSSTS7063_00503	[Ruminococcus] torques	NA	NA	"4 iron, 4 sulfur cluster binding [GO:0051539]; metal ion binding [GO:0046872]; oxidoreductase activity [GO:0016491]"	"4 iron, 4 sulfur cluster binding [GO:0051539]; metal ion binding [GO:0046872]; oxidoreductase activity [GO:0016491]"	GO:0016491; GO:0046872; GO:0051539	PVFIHSKK	(W*) Large Sample Approx. w/ corr. for tied ranks	0.0305705
A0A564TQZ0	A0A564TQZ0_9FIRM	Pheromone autoinducer 2 transporter	RTSSTS7063_01562	[Ruminococcus] torques	NA	integral component of membrane [GO:0016021]	integral component of membrane [GO:0016021]	NA	GO:0016021	ILIIGILKLR	(W*) Large Sample Approx.	0.0101652
A0A564U3A8	A0A564U3A8_9FIRM	Spore coat associated protein JA (CotJA)	RTSSTS7063_01943	[Ruminococcus] torques	NA	NA	NA	NA	NA	NYCCDECAGDYSK	(W*) Large Sample Approx. w/ corr. for tied ranks	0.0305705
A0A564UG07	A0A564UG07_9FIRM	Uncharacterized protein	RTSSTS7063_02415	[Ruminococcus] torques	NA	NA	NA	NA	NA	ECYNEDENR	(W*) Large Sample Approx. w/ corr. for tied ranks	0.0359992
A0A6I3QIE0	A0A6I3QIE0_9FIRM	U32 family peptidase	GMD14_04640	[Ruminococcus] torques	organic substance metabolic process [GO:0071704]	NA	organic substance metabolic process [GO:0071704]	NA	GO:0071704	WEQYTLLCQLQFDK	(W*) Large Sample Approx. w/ corr. for tied ranks	0.0130073
A0A6I3QKE3	A0A6I3QKE3_9FIRM	Phage major capsid protein	GMD14_12885	[Ruminococcus] torques	NA	NA	NA	NA	NA	SGEDNDQEEDSDSEDSSEN	(W*) Large Sample Approx. w/ corr. for tied ranks	0.0305705
A0A6N2YNY9	A0A6N2YNY9_9FIRM	Sortase family protein	RTLFYP15_00464	[Ruminococcus] torques	NA	integral component of membrane [GO:0016021]	integral component of membrane [GO:0016021]; hydrolase activity [GO:0016787]	hydrolase activity [GO:0016787]	GO:0016021; GO:0016787	ERAFYEAHPYGNLFVQNR	(W*) Large Sample Approx. w/ corr. for tied ranks	0.00517529
A0A6N2ZAK0	A0A6N2ZAK0_9FIRM	Uncharacterized protein	RTLFYP15_00623	[Ruminococcus] torques	NA	NA	NA	NA	NA	CPYCGADYEGGDE	(W*) Large Sample Approx. w/ corr. for tied ranks	0.013002
A0A6N2ZJ23	A0A6N2ZJ23_9FIRM	LicD family protein	RTLFYP15_00740	[Ruminococcus] torques	NA	NA	NA	NA	NA	DDYETFCDYCMR	(W*) Large Sample Approx. w/ corr. for tied ranks	0.0305705
A0A6N3D4Q2	A0A6N3D4Q2_9FIRM	"DNA polymerase III PolC-type, PolIII, EC 2.7.7.7"	polC_2 polC RTLFYP15_01832	[Ruminococcus] torques	DNA-dependent DNA replication [GO:0006261]	cytoplasm [GO:0005737]	cytoplasm [GO:0005737]; 3'-5' exonuclease activity [GO:0008408]; DNA binding [GO:0003677]; DNA-directed DNA polymerase activity [GO:0003887]; DNA-dependent DNA replication [GO:0006261]	3'-5' exonuclease activity [GO:0008408]; DNA binding [GO:0003677]; DNA-directed DNA polymerase activity [GO:0003887]	GO:0003677; GO:0003887; GO:0005737; GO:0006261; GO:0008408	DFLHVHLKSHHLIPKK	(W*) Large Sample Approx. w/ corr. for tied ranks	0.0305705
A0A6N3F8T6	A0A6N3F8T6_9FIRM	Uncharacterized protein	RTLFYP15_02626	[Ruminococcus] torques	NA	integral component of membrane [GO:0016021]	integral component of membrane [GO:0016021]	NA	GO:0016021	QLWYCIGIIILLIAMVILISVDNKDQR	(W*) Large Sample Approx. w/ corr. for tied ranks	0.00517529
A0A6N3FSA7	A0A6N3FSA7_9FIRM	DUF2220 domain-containing protein	RTLFYP15_02875	[Ruminococcus] torques	NA	NA	NA	NA	NA	LEVPASQ	(W*) Large Sample Approx. w/ corr. for tied ranks	0.013002
A5KIY6	A5KIY6_9FIRM	"Transcriptional regulator, AraC family"	RUMTOR_00182	[Ruminococcus] torques ATCC 27756	NA	NA	DNA-binding transcription factor activity [GO:0003700]; sequence-specific DNA binding [GO:0043565]	DNA-binding transcription factor activity [GO:0003700]; sequence-specific DNA binding [GO:0043565]	GO:0003700; GO:0043565	LFKAHIGITLSSYINVYRINHSISLMQNTK	(W*) Large Sample Approx. w/ corr. for tied ranks	0.0305705
A5KKR2	A5KKR2_9FIRM	Uncharacterized protein	RUMTOR_00815	[Ruminococcus] torques ATCC 27756	NA	NA	NA	NA	NA	MIGRGVLADPAIAR	(W*) Large Sample Approx. w/ corr. for tied ranks	0.013002
A5KM92	A5KM92_9FIRM	Putative phage tail component domain protein	RUMTOR_01356	[Ruminococcus] torques ATCC 27756	NA	NA	NA	NA	NA	RLQIRYSEDGGELK	(W*) Large Sample Approx. w/ corr. for tied ranks	0.0305705
A5KNC1	A5KNC1_9FIRM	Uncharacterized protein	RUMTOR_01745	[Ruminococcus] torques ATCC 27756	NA	NA	endoribonuclease activity [GO:0004521]; RNA binding [GO:0003723]	endoribonuclease activity [GO:0004521]; RNA binding [GO:0003723]	GO:0003723; GO:0004521	CSSYSDT	(W*) Large Sample Approx.	0.00249691
A5KP45	A5KP45_9FIRM	Uncharacterized protein	RUMTOR_02029	[Ruminococcus] torques ATCC 27756	NA	NA	NA	NA	NA	YTQDEDGNSILNPHWESNNEYNLMFIK	(W*) Large Sample Approx. w/ corr. for tied ranks	0.0305705
A5KQC7	A5KQC7_9FIRM	"Glycosyl hydrolase family 2, TIM barrel domain protein"	RUMTOR_02465	[Ruminococcus] torques ATCC 27756	carbohydrate metabolic process [GO:0005975]	NA	"hydrolase activity, hydrolyzing O-glycosyl compounds [GO:0004553]; carbohydrate metabolic process [GO:0005975]"	"hydrolase activity, hydrolyzing O-glycosyl compounds [GO:0004553]"	GO:0004553; GO:0005975	VNPEKIR	(W*) Large Sample Approx. w/ corr. for tied ranks	0.00517529
R5QDB7	R5QDB7_9FIRM	"Acetylornithine aminotransferase, ACOAT, EC 2.6.1.11"	argD BN734_00596	[Ruminococcus] torques CAG:61	arginine biosynthetic process [GO:0006526]	cytoplasm [GO:0005737]	cytoplasm [GO:0005737]; N2-acetyl-L-ornithine:2-oxoglutarate 5-aminotransferase activity [GO:0003992]; pyridoxal phosphate binding [GO:0030170]; arginine biosynthetic process [GO:0006526]	N2-acetyl-L-ornithine:2-oxoglutarate 5-aminotransferase activity [GO:0003992]; pyridoxal phosphate binding [GO:0030170]	GO:0003992; GO:0005737; GO:0006526; GO:0030170	FNDLDSVK	(W*) Large Sample Approx. w/ corr. for tied ranks	0.0012506
R5QER6	R5QER6_9FIRM	BNR/Asp-box repeat protein	BN734_00922	[Ruminococcus] torques CAG:61	NA	integral component of membrane [GO:0016021]	integral component of membrane [GO:0016021]	NA	GO:0016021	KTGRGAK	(W*) Large Sample Approx. w/ corr. for tied ranks	0.00995811
R5QF50	R5QF50_9FIRM	Uncharacterized protein	BN734_00078	[Ruminococcus] torques CAG:61	NA	NA	NA	NA	NA	ARTILEQLKK	(W*) Large Sample Approx. w/ corr. for tied ranks	0.0359992
R5QH17	R5QH17_9FIRM	RNA polymerase sigma factor	BN734_01443	[Ruminococcus] torques CAG:61	"DNA-templated transcription, initiation [GO:0006352]; sporulation resulting in formation of a cellular spore [GO:0030435]"	cytoplasm [GO:0005737]	"cytoplasm [GO:0005737]; DNA binding [GO:0003677]; sigma factor activity [GO:0016987]; DNA-templated transcription, initiation [GO:0006352]; sporulation resulting in formation of a cellular spore [GO:0030435]"	DNA binding [GO:0003677]; sigma factor activity [GO:0016987]	GO:0003677; GO:0005737; GO:0006352; GO:0016987; GO:0030435	LLIRALNKLNSR	(W*) Large Sample Approx. w/ corr. for tied ranks	0.0130073
R5QJH5	R5QJH5_9FIRM	"Exodeoxyribonuclease 7 large subunit, EC 3.1.11.6 (Exodeoxyribonuclease VII large subunit, Exonuclease VII large subunit)"	xseA BN734_00376	[Ruminococcus] torques CAG:61	DNA catabolic process [GO:0006308]	cytoplasm [GO:0005737]; exodeoxyribonuclease VII complex [GO:0009318]	cytoplasm [GO:0005737]; exodeoxyribonuclease VII complex [GO:0009318]; exodeoxyribonuclease VII activity [GO:0008855]; nucleic acid binding [GO:0003676]; DNA catabolic process [GO:0006308]	exodeoxyribonuclease VII activity [GO:0008855]; nucleic acid binding [GO:0003676]	GO:0003676; GO:0005737; GO:0006308; GO:0008855; GO:0009318	LSSGYSYIR	(W*) Large Sample Approx. w/ corr. for tied ranks	0.00517529
R5QWZ0	R5QWZ0_9FIRM	RNA-binding protein YhbY family	BN734_00667	[Ruminococcus] torques CAG:61	NA	NA	RNA binding [GO:0003723]	RNA binding [GO:0003723]	GO:0003723	KKIILPL	(W*) Large Sample Approx. w/ corr. for tied ranks	0.000327429
R5QX62	R5QX62_9FIRM	Pyr_redox_2 domain-containing protein	BN734_00777	[Ruminococcus] torques CAG:61	NA	NA	flavin adenine dinucleotide binding [GO:0050660]; oxidoreductase activity [GO:0016491]	flavin adenine dinucleotide binding [GO:0050660]; oxidoreductase activity [GO:0016491]	GO:0016491; GO:0050660	NVFGLRHLK	(W*) Large Sample Approx. w/ corr. for tied ranks	0.0305705
R5QYL4	R5QYL4_9FIRM	F5/8 type C domain-containing protein	BN734_00146	[Ruminococcus] torques CAG:61	cellular protein modification process [GO:0006464]	NA	beta-N-acetylglucosaminidase activity [GO:0016231]; cellular protein modification process [GO:0006464]	beta-N-acetylglucosaminidase activity [GO:0016231]	GO:0006464; GO:0016231	EIQINKK	(W*) Large Sample Approx. w/ corr. for tied ranks	0.00425975
D4M0P2	D4M0P2_9FIRM	Uncharacterized protein	RTO_32290	[Ruminococcus] torques L2-14	NA	NA	NA	NA	NA	INLNKHRIDFGK	(W*) Large Sample Approx. w/ corr. for tied ranks	0.00517529
D4M0P3	D4M0P3_9FIRM	Transcriptional regulators	RTO_32300	[Ruminococcus] torques L2-14	"regulation of transcription, DNA-templated [GO:0006355]"	NA	"DNA binding [GO:0003677]; regulation of transcription, DNA-templated [GO:0006355]"	DNA binding [GO:0003677]	GO:0003677; GO:0006355	TAVKIMIDILENR	(W*) Large Sample Approx. w/ corr. for tied ranks	0.0359992
D4M2S1	D4M2S1_9FIRM	Capsular polysaccharide biosynthesis protein	RTO_08300	[Ruminococcus] torques L2-14	lipopolysaccharide biosynthetic process [GO:0009103]	integral component of membrane [GO:0016021]; plasma membrane [GO:0005886]	integral component of membrane [GO:0016021]; plasma membrane [GO:0005886]; lipopolysaccharide biosynthetic process [GO:0009103]	NA	GO:0005886; GO:0009103; GO:0016021	ILVILAAILAGAVIAGAVTK	(W*) Large Sample Approx. w/ corr. for tied ranks	7.41269e-05
D4M581	D4M581_9FIRM	Uncharacterized protein	RTO_18310	[Ruminococcus] torques L2-14	NA	NA	NA	NA	NA	ETKEFVCTNCGESSWPEEIK	(W*) Large Sample Approx. w/ corr. for tied ranks	0.00425975
D4M689	D4M689_9FIRM	Retron-type reverse transcriptase	RTO_22480	[Ruminococcus] torques L2-14	NA	NA	RNA binding [GO:0003723]; RNA-directed DNA polymerase activity [GO:0003964]	RNA binding [GO:0003723]; RNA-directed DNA polymerase activity [GO:0003964]	GO:0003723; GO:0003964	FVRYADDCMIFCK	(W*) Large Sample Approx. w/ corr. for tied ranks	0.0305705
A0A6N2R3B4	A0A6N2R3B4_BLAHA	Alpha-L-fucosidase	BHLFYP23_01425	Blautia hansenii (Ruminococcus hansenii)	carbohydrate metabolic process [GO:0005975]	NA	alpha-L-fucosidase activity [GO:0004560]; carbohydrate metabolic process [GO:0005975]	alpha-L-fucosidase activity [GO:0004560]	GO:0004560; GO:0005975	LLLKVVSR	(W*) Large Sample Approx. w/ corr. for tied ranks	0.000241913
A0A6N2R3T5	A0A6N2R3T5_BLAHA	"Serine/threonine-protein kinase HipA, EC 2.7.11.1"	hipA BHLFYP23_01384	Blautia hansenii (Ruminococcus hansenii)	NA	NA	protein serine/threonine kinase activity [GO:0004674]	protein serine/threonine kinase activity [GO:0004674]	GO:0004674	MEYDYSCCAR	(W*) Large Sample Approx. w/ corr. for tied ranks	0.0305705
A0A6N2R9P2	A0A6N2R9P2_BLAHA	Uncharacterized protein	BHLFYP23_01501	Blautia hansenii (Ruminococcus hansenii)	NA	integral component of membrane [GO:0016021]	integral component of membrane [GO:0016021]	NA	GO:0016021	FILKLVGKILLLPVWLILFVIGLAVK	(W*) Large Sample Approx. w/ corr. for tied ranks	0.0359992
A0A6N2RE06	A0A6N2RE06_BLAHA	N-acetylglucosamine repressor	nagC_2 BHLFYP23_01550	Blautia hansenii (Ruminococcus hansenii)	D-xylose metabolic process [GO:0042732]	NA	DNA-binding transcription factor activity [GO:0003700]; D-xylose metabolic process [GO:0042732]	DNA-binding transcription factor activity [GO:0003700]	GO:0003700; GO:0042732	KPILLEFNK	(W*) Large Sample Approx. w/ corr. for tied ranks	0.0305705
A0A6N2RM20	A0A6N2RM20_BLAHA	Helicase ATP-binding domain-containing protein	BHLFYP23_01707	Blautia hansenii (Ruminococcus hansenii)	NA	NA	ATP binding [GO:0005524]; ATP-dependent chromatin remodeler activity [GO:0140658]	ATP binding [GO:0005524]; ATP-dependent chromatin remodeler activity [GO:0140658]	GO:0005524; GO:0140658	VRPQVSR	(W*) Large Sample Approx. w/ corr. for tied ranks	0.026531
A0A6N2S0P7	A0A6N2S0P7_BLAHA	Chromosome partition protein Smc	smc_3 BHLFYP23_01868	Blautia hansenii (Ruminococcus hansenii)	DNA recombination [GO:0006310]	NA	DNA binding [GO:0003677]; DNA recombination [GO:0006310]	DNA binding [GO:0003677]	GO:0003677; GO:0006310	KVKPLFIQMK	(W*) Large Sample Approx. w/ corr. for tied ranks	0.0305705
A0A6N2S1L6	A0A6N2S1L6_BLAHA	"CRISPR-associated endonuclease Cas1, EC 3.1.-.-"	cas1 BHLFYP23_01882	Blautia hansenii (Ruminococcus hansenii)	defense response to virus [GO:0051607]; maintenance of CRISPR repeat elements [GO:0043571]	NA	DNA binding [GO:0003677]; endodeoxyribonuclease activity [GO:0004520]; metal ion binding [GO:0046872]; defense response to virus [GO:0051607]; maintenance of CRISPR repeat elements [GO:0043571]	DNA binding [GO:0003677]; endodeoxyribonuclease activity [GO:0004520]; metal ion binding [GO:0046872]	GO:0003677; GO:0004520; GO:0043571; GO:0046872; GO:0051607	LESVFQHPILKR	(W*) Large Sample Approx. w/ corr. for tied ranks	0.0305705
A0A6N2SRD1	A0A6N2SRD1_BLAHA	DUF218 domain-containing protein	BHLFYP23_02169	Blautia hansenii (Ruminococcus hansenii)	NA	integral component of membrane [GO:0016021]	integral component of membrane [GO:0016021]	NA	GO:0016021	LLLETKSR	(W*) Large Sample Approx. w/ corr. for tied ranks	0.00719643
A0A6N2TIL1	A0A6N2TIL1_BLAHA	Uncharacterized protein	BHLFYP23_02589	Blautia hansenii (Ruminococcus hansenii)	NA	integral component of membrane [GO:0016021]	integral component of membrane [GO:0016021]	NA	GO:0016021	EELLQEEEMVYVTDWESVYHTSASCSHLR	(W*) Large Sample Approx. w/ corr. for tied ranks	0.0166262
A0A6N2U0W4	A0A6N2U0W4_BLAHA	"Shikimate kinase, SK, EC 2.7.1.71"	aroK BHLFYP23_00114	Blautia hansenii (Ruminococcus hansenii)	aromatic amino acid family biosynthetic process [GO:0009073]; cellular amino acid biosynthetic process [GO:0008652]; chorismate biosynthetic process [GO:0009423]	cytoplasm [GO:0005737]	cytoplasm [GO:0005737]; ATP binding [GO:0005524]; magnesium ion binding [GO:0000287]; shikimate kinase activity [GO:0004765]; aromatic amino acid family biosynthetic process [GO:0009073]; cellular amino acid biosynthetic process [GO:0008652]; chorismate biosynthetic process [GO:0009423]	ATP binding [GO:0005524]; magnesium ion binding [GO:0000287]; shikimate kinase activity [GO:0004765]	GO:0000287; GO:0004765; GO:0005524; GO:0005737; GO:0008652; GO:0009073; GO:0009423	KHGTVILLTAKPETILK	(W*) Large Sample Approx. w/ corr. for tied ranks	0.0305705
C0CJ05	C0CJ05_BLAHS	Uncharacterized protein	RUMHYD_00822	Blautia hydrogenotrophica (strain DSM 10507 / JCM 14656 / S5a33) (Ruminococcus hydrogenotrophicus)	transmembrane transport [GO:0055085]	plasma membrane [GO:0005886]	plasma membrane [GO:0005886]; ATP binding [GO:0005524]; transmembrane transport [GO:0055085]	ATP binding [GO:0005524]	GO:0005524; GO:0005886; GO:0055085	ILLLQPK	(W*) Large Sample Approx. w/ corr. for tied ranks	0.006866
C0CJI1	C0CJI1_BLAHS	Uncharacterized protein	RUMHYD_00979	Blautia hydrogenotrophica (strain DSM 10507 / JCM 14656 / S5a33) (Ruminococcus hydrogenotrophicus)	NA	NA	NA	NA	NA	VSGGASR	(W*) Large Sample Approx. w/ corr. for tied ranks	0.0329224
C0CK30	C0CK30_BLAHS	Lactamase_B domain-containing protein	RUMHYD_01200	Blautia hydrogenotrophica (strain DSM 10507 / JCM 14656 / S5a33) (Ruminococcus hydrogenotrophicus)	establishment of competence for transformation [GO:0030420]	integral component of membrane [GO:0016021]; plasma membrane [GO:0005886]	integral component of membrane [GO:0016021]; plasma membrane [GO:0005886]; establishment of competence for transformation [GO:0030420]	NA	GO:0005886; GO:0016021; GO:0030420	LILPAWKSR	(W*) Large Sample Approx. w/ corr. for tied ranks	0.0359992
C0CK69	C0CK69_BLAHS	"Tagatose-6-phosphate kinase, EC 2.7.1.144"	RUMHYD_01239	Blautia hydrogenotrophica (strain DSM 10507 / JCM 14656 / S5a33) (Ruminococcus hydrogenotrophicus)	D-tagatose 6-phosphate catabolic process [GO:2001059]; lactose metabolic process [GO:0005988]	NA	1-phosphofructokinase activity [GO:0008662]; ATP binding [GO:0005524]; tagatose-6-phosphate kinase activity [GO:0009024]; D-tagatose 6-phosphate catabolic process [GO:2001059]; lactose metabolic process [GO:0005988]	1-phosphofructokinase activity [GO:0008662]; ATP binding [GO:0005524]; tagatose-6-phosphate kinase activity [GO:0009024]	GO:0005524; GO:0005988; GO:0008662; GO:0009024; GO:2001059	MGVAAGSASAFSEFLATGEEVEKIYESLQK	(W*) Large Sample Approx. w/ corr. for tied ranks	0.0305705
C0CKQ1	C0CKQ1_BLAHS	HTH tetR-type domain-containing protein	RUMHYD_01421	Blautia hydrogenotrophica (strain DSM 10507 / JCM 14656 / S5a33) (Ruminococcus hydrogenotrophicus)	NA	NA	DNA binding [GO:0003677]	DNA binding [GO:0003677]	GO:0003677	EEVFDALCEK	(W*) Large Sample Approx. w/ corr. for tied ranks	0.0305705
C0CKR5	C0CKR5_BLAHS	ABC transporter domain-containing protein	RUMHYD_01435	Blautia hydrogenotrophica (strain DSM 10507 / JCM 14656 / S5a33) (Ruminococcus hydrogenotrophicus)	NA	NA	ATP binding [GO:0005524]	ATP binding [GO:0005524]	GO:0005524	ARRGVWK	(W*) Large Sample Approx. w/ corr. for tied ranks	0.00517529
C0CL95	C0CL95_BLAHS	Uncharacterized protein	RUMHYD_01616	Blautia hydrogenotrophica (strain DSM 10507 / JCM 14656 / S5a33) (Ruminococcus hydrogenotrophicus)	NA	NA	NA	NA	NA	LLLPHQK	(W*) Large Sample Approx. w/ corr. for tied ranks	0.00632178
C0CLA6	C0CLA6_BLAHS	Uncharacterized protein	RUMHYD_01627	Blautia hydrogenotrophica (strain DSM 10507 / JCM 14656 / S5a33) (Ruminococcus hydrogenotrophicus)	NA	integral component of membrane [GO:0016021]	integral component of membrane [GO:0016021]	NA	GO:0016021	NHSNSSK	(W*) Large Sample Approx. w/ corr. for tied ranks	0.0166262
C0CM79	C0CM79_BLAHS	Uncharacterized protein	RUMHYD_01960	Blautia hydrogenotrophica (strain DSM 10507 / JCM 14656 / S5a33) (Ruminococcus hydrogenotrophicus)	NA	NA	NA	NA	NA	QDCKVNILGTEWNIIFQTIEQDKAFADCDGYCDPTVK	(W*) Large Sample Approx. w/ corr. for tied ranks	0.013002
C0CMK1	C0CMK1_BLAHS	Probable membrane transporter protein	RUMHYD_02086	Blautia hydrogenotrophica (strain DSM 10507 / JCM 14656 / S5a33) (Ruminococcus hydrogenotrophicus)	NA	integral component of membrane [GO:0016021]; plasma membrane [GO:0005886]	integral component of membrane [GO:0016021]; plasma membrane [GO:0005886]	NA	GO:0005886; GO:0016021	PIILVVLAILMVKLVTELI	(W*) Large Sample Approx. w/ corr. for tied ranks	0.0305705
C0CN11	C0CN11_BLAHS	Transket_pyr domain-containing protein	RUMHYD_02249	Blautia hydrogenotrophica (strain DSM 10507 / JCM 14656 / S5a33) (Ruminococcus hydrogenotrophicus)	NA	NA	catalytic activity [GO:0003824]	catalytic activity [GO:0003824]	GO:0003824	PAADAAK	(W*) Large Sample Approx. w/ corr. for tied ranks	0.0305705
C0CNH3	C0CNH3_BLAHS	"Carbon monoxide dehydrogenase, EC 1.2.7.4"	RUMHYD_02412	Blautia hydrogenotrophica (strain DSM 10507 / JCM 14656 / S5a33) (Ruminococcus hydrogenotrophicus)	generation of precursor metabolites and energy [GO:0006091]	NA	"4 iron, 4 sulfur cluster binding [GO:0051539]; carbon-monoxide dehydrogenase (acceptor) activity [GO:0018492]; carbon-monoxide dehydrogenase (ferredoxin) activity [GO:0043885]; nickel cation binding [GO:0016151]; generation of precursor metabolites and energy [GO:0006091]"	"4 iron, 4 sulfur cluster binding [GO:0051539]; carbon-monoxide dehydrogenase (acceptor) activity [GO:0018492]; carbon-monoxide dehydrogenase (ferredoxin) activity [GO:0043885]; nickel cation binding [GO:0016151]"	GO:0006091; GO:0016151; GO:0018492; GO:0043885; GO:0051539	MNQCYGCSTCK	(W*) Large Sample Approx. w/ corr. for tied ranks	0.0305705
C0CPA4	C0CPA4_BLAHS	Uncharacterized protein	RUMHYD_02705	Blautia hydrogenotrophica (strain DSM 10507 / JCM 14656 / S5a33) (Ruminococcus hydrogenotrophicus)	NA	NA	metalloaminopeptidase activity [GO:0070006]	metalloaminopeptidase activity [GO:0070006]	GO:0070006	IPQRLERLR	(W*) Large Sample Approx. w/ corr. for tied ranks	0.0305705
C0CPR2	C0CPR2_BLAHS	TMP_3 domain-containing protein	RUMHYD_02863	Blautia hydrogenotrophica (strain DSM 10507 / JCM 14656 / S5a33) (Ruminococcus hydrogenotrophicus)	NA	integral component of membrane [GO:0016021]	integral component of membrane [GO:0016021]	NA	GO:0016021	SSSGSSK	(W*) Large Sample Approx. w/ corr. for tied ranks	0.013002
C0CQC5	C0CQC5_BLAHS	"Isoprenyl transferase, EC 2.5.1.-"	RUMHYD_03078	Blautia hydrogenotrophica (strain DSM 10507 / JCM 14656 / S5a33) (Ruminococcus hydrogenotrophicus)	NA	NA	magnesium ion binding [GO:0000287]; prenyltransferase activity [GO:0004659]	magnesium ion binding [GO:0000287]; prenyltransferase activity [GO:0004659]	GO:0000287; GO:0004659	LFRNYLKK	(W*) Large Sample Approx. w/ corr. for tied ranks	0.0305705
C0CQL1	C0CQL1_BLAHS	PKS_ER domain-containing protein	RUMHYD_03174	Blautia hydrogenotrophica (strain DSM 10507 / JCM 14656 / S5a33) (Ruminococcus hydrogenotrophicus)	NA	NA	"oxidoreductase activity, acting on the CH-OH group of donors, NAD or NADP as acceptor [GO:0016616]; zinc ion binding [GO:0008270]"	"oxidoreductase activity, acting on the CH-OH group of donors, NAD or NADP as acceptor [GO:0016616]; zinc ion binding [GO:0008270]"	GO:0008270; GO:0016616	AHGAGQMIVVDLVDAR	(W*) Large Sample Approx. w/ corr. for tied ranks	0.0305705
C0CS11	C0CS11_BLAHS	Uncharacterized protein	RUMHYD_03677	Blautia hydrogenotrophica (strain DSM 10507 / JCM 14656 / S5a33) (Ruminococcus hydrogenotrophicus)	NA	NA	DNA binding [GO:0003677]; DNA strand exchange activity [GO:0000150]	DNA binding [GO:0003677]; DNA strand exchange activity [GO:0000150]	GO:0000150; GO:0003677	LKIVLKNIK	(W*) Large Sample Approx. w/ corr. for tied ranks	0.013002
C0CS58	C0CS58_BLAHS	Uncharacterized protein	RUMHYD_03725	Blautia hydrogenotrophica (strain DSM 10507 / JCM 14656 / S5a33) (Ruminococcus hydrogenotrophicus)	NA	NA	NA	NA	NA	ILLPVKK	(W*) Large Sample Approx.	0.000157052
C0CS98	C0CS98_BLAHS	Uncharacterized protein	RUMHYD_03750	Blautia hydrogenotrophica (strain DSM 10507 / JCM 14656 / S5a33) (Ruminococcus hydrogenotrophicus)	NA	integral component of membrane [GO:0016021]	integral component of membrane [GO:0016021]; ABC-type transporter activity [GO:0140359]; ATP binding [GO:0005524]	ABC-type transporter activity [GO:0140359]; ATP binding [GO:0005524]	GO:0005524; GO:0016021; GO:0140359	PTTFNRR	(W*) Large Sample Approx. w/ corr. for tied ranks	0.013002
C0CSF1	C0CSF1_BLAHS	Uncharacterized protein	RUMHYD_03818	Blautia hydrogenotrophica (strain DSM 10507 / JCM 14656 / S5a33) (Ruminococcus hydrogenotrophicus)	NA	integral component of membrane [GO:0016021]	integral component of membrane [GO:0016021]	NA	GO:0016021	LPLIGKIRLL	(W*) Large Sample Approx. w/ corr. for tied ranks	0.0359992
D4LQ70	D4LQ70_9FIRM	"Cytidine deaminase, EC 3.5.4.5 (Cytidine aminohydrolase)"	CK5_15050	Blautia obeum A2-162	NA	NA	cytidine deaminase activity [GO:0004126]; deoxycytidine deaminase activity [GO:0047844]; zinc ion binding [GO:0008270]	cytidine deaminase activity [GO:0004126]; deoxycytidine deaminase activity [GO:0047844]; zinc ion binding [GO:0008270]	GO:0004126; GO:0008270; GO:0047844	QIEEMIDLAIKQLDYSYVPYSHFHVGAALLAK	(W*) Large Sample Approx. w/ corr. for tied ranks	0.0305705
D4LQK0	D4LQK0_9FIRM	"Phosphatidylserine/phosphatidylglycerophosphate/cardiolipin synthases and related enzymes, EC 2.7.8.-"	CK5_16520	Blautia obeum A2-162	cardiolipin biosynthetic process [GO:0032049]	integral component of membrane [GO:0016021]; plasma membrane [GO:0005886]	integral component of membrane [GO:0016021]; plasma membrane [GO:0005886]; cardiolipin synthase activity [GO:0008808]; cardiolipin biosynthetic process [GO:0032049]	cardiolipin synthase activity [GO:0008808]	GO:0005886; GO:0008808; GO:0016021; GO:0032049	DIDERLLLLLPK	(W*) Large Sample Approx. w/ corr. for tied ranks	0.0151774
D4LRC9	D4LRC9_9FIRM	Uncharacterized conserved protein related to MYG1 family	CK5_19540	Blautia obeum A2-162	NA	NA	NA	NA	NA	KKHIPVLTLVQK	(W*) Large Sample Approx. w/ corr. for tied ranks	0.0305705
D4LRI3	D4LRI3_9FIRM	Uncharacterized protein	CK5_20140	Blautia obeum A2-162	NA	NA	NA	NA	NA	KGKYSGK	(W*) Large Sample Approx. w/ corr. for tied ranks	0.00190626
D4LS95	D4LS95_9FIRM	Transcriptional regulators	CK5_23200	Blautia obeum A2-162	NA	NA	DNA-binding transcription factor activity [GO:0003700]	DNA-binding transcription factor activity [GO:0003700]	GO:0003700	IVPTPKAEELRPILLK	(W*) Large Sample Approx. w/ corr. for tied ranks	0.0305705
D4LSW5	D4LSW5_9FIRM	"Ion-translocating oxidoreductase complex subunit E, EC 7.-.-.- (Rnf electron transport complex subunit E)"	rnfE CK5_25700	Blautia obeum A2-162	electron transport chain [GO:0022900]	integral component of membrane [GO:0016021]; plasma membrane [GO:0005886]	integral component of membrane [GO:0016021]; plasma membrane [GO:0005886]; electron transport chain [GO:0022900]	NA	GO:0005886; GO:0016021; GO:0022900	GIDPSEGCGCCSGCDSCNNTMCK	(W*) Large Sample Approx. w/ corr. for tied ranks	0.0305705
D4LTI9	D4LTI9_9FIRM	"Exopolysaccharide biosynthesis polyprenyl glycosylphosphotransferase, EC 2.7.8.6"	CK5_28380	Blautia obeum A2-162	NA	integral component of membrane [GO:0016021]	integral component of membrane [GO:0016021]; undecaprenyl-phosphate galactose phosphotransferase activity [GO:0047360]	undecaprenyl-phosphate galactose phosphotransferase activity [GO:0047360]	GO:0016021; GO:0047360	ILLKTVLVVFR	(W*) Large Sample Approx. w/ corr. for tied ranks	0.0305705
D4LVC0	D4LVC0_9FIRM	Uncharacterized protein	CK5_35590	Blautia obeum A2-162	NA	integral component of membrane [GO:0016021]	integral component of membrane [GO:0016021]	NA	GO:0016021	VLKNVIVVKFIR	(W*) Large Sample Approx. w/ corr. for tied ranks	0.00019541
D4LVR0	D4LVR0_9FIRM	"Predicted signal transduction protein with a C-terminal ATPase domain, EC 2.7.13.3"	CK5_00630	Blautia obeum A2-162	NA	integral component of membrane [GO:0016021]; plasma membrane [GO:0005886]	integral component of membrane [GO:0016021]; plasma membrane [GO:0005886]; phosphorelay sensor kinase activity [GO:0000155]	phosphorelay sensor kinase activity [GO:0000155]	GO:0000155; GO:0005886; GO:0016021	VKKLPLTEEK	(W*) Large Sample Approx. w/ corr. for tied ranks	0.0497176
D4LWH9	D4LWH9_9FIRM	DNA primase (Bacterial type)	CK5_03700	Blautia obeum A2-162	NA	NA	DNA binding [GO:0003677]; DNA primase activity [GO:0003896]; zinc ion binding [GO:0008270]	DNA binding [GO:0003677]; DNA primase activity [GO:0003896]; zinc ion binding [GO:0008270]	GO:0003677; GO:0003896; GO:0008270	GEEPENA	(W*) Large Sample Approx. w/ corr. for tied ranks	0.0397315
D4LWX4	D4LWX4_9FIRM	Uncharacterized protein	CK5_05530	Blautia obeum A2-162	NA	integral component of membrane [GO:0016021]	integral component of membrane [GO:0016021]	NA	GO:0016021	ELVPVISILLSIR	(W*) Large Sample Approx. w/ corr. for tied ranks	0.0497176
D4LX29	D4LX29_9FIRM	Small-conductance mechanosensitive channel	CK5_06210	Blautia obeum A2-162	NA	integral component of membrane [GO:0016021]; plasma membrane [GO:0005886]	integral component of membrane [GO:0016021]; plasma membrane [GO:0005886]; mechanosensitive ion channel activity [GO:0008381]	mechanosensitive ion channel activity [GO:0008381]	GO:0005886; GO:0008381; GO:0016021	VVLSIIVFFVGRKIIR	(W*) Large Sample Approx. w/ corr. for tied ranks	0.013002
D4LYL7	D4LYL7_9FIRM	"ABC-type sugar transport system, ATPase component, EC 3.6.3.17"	CK5_12690	Blautia obeum A2-162	carbohydrate transport [GO:0008643]	NA	ATP binding [GO:0005524]; hydrolase activity [GO:0016787]; carbohydrate transport [GO:0008643]	ATP binding [GO:0005524]; hydrolase activity [GO:0016787]	GO:0005524; GO:0008643; GO:0016787	MADLEIKGLSK	(W*) Large Sample Approx. w/ corr. for tied ranks	0.013002
A5ZP42	A5ZP42_9FIRM	Uncharacterized protein	RUMOBE_00759	Blautia obeum ATCC 29174	NA	NA	NA	NA	NA	MMIMEIK	(W*) Large Sample Approx. w/ corr. for tied ranks	0.00517529
A5ZPI2	A5ZPI2_9FIRM	"Efflux ABC transporter, permease protein"	RUMOBE_00899	Blautia obeum ATCC 29174	NA	integral component of membrane [GO:0016021]; plasma membrane [GO:0005886]	integral component of membrane [GO:0016021]; plasma membrane [GO:0005886]	NA	GO:0005886; GO:0016021	LVIGLLLVIIIASVIVLSLILTLWGK	(W*) Large Sample Approx. w/ corr. for tied ranks	0.013002
A5ZQI9	A5ZQI9_9FIRM	Conserved domain protein	RUMOBE_01259	Blautia obeum ATCC 29174	NA	NA	NA	NA	NA	DQDGESR	(W*) Large Sample Approx. w/ corr. for tied ranks	0.0305705
A5ZR59	A5ZR59_9FIRM	Uncharacterized protein	RUMOBE_01486	Blautia obeum ATCC 29174	NA	integral component of membrane [GO:0016021]	integral component of membrane [GO:0016021]; flavin adenine dinucleotide binding [GO:0050660]	flavin adenine dinucleotide binding [GO:0050660]	GO:0016021; GO:0050660	MAVNKIRLR	(W*) Large Sample Approx. w/ corr. for tied ranks	0.0305705
A5ZS39	A5ZS39_9FIRM	Lactamase_B domain-containing protein	RUMOBE_01817	Blautia obeum ATCC 29174	NA	NA	NA	NA	NA	SMCSTDIDFECEYKK	(W*) Large Sample Approx. w/ corr. for tied ranks	0.0305705
A5ZS50	A5ZS50_9FIRM	Conserved domain protein	RUMOBE_01828	Blautia obeum ATCC 29174	NA	NA	NA	NA	NA	IQKEIFEHLQKELMEIPFEEGHDLVQK	(W*) Large Sample Approx. w/ corr. for tied ranks	0.00190626
A5ZTV6	A5ZTV6_9FIRM	Uncharacterized protein	RUMOBE_02437	Blautia obeum ATCC 29174	NA	NA	NA	NA	NA	VSPVGNR	(W*) Large Sample Approx. w/ corr. for tied ranks	0.0012506
A5ZVA2	A5ZVA2_9FIRM	"ATP-dependent zinc metalloprotease FtsH, EC 3.4.24.-"	ftsH hflB RUMOBE_02937	Blautia obeum ATCC 29174	protein catabolic process [GO:0030163]	integral component of membrane [GO:0016021]; plasma membrane [GO:0005886]	integral component of membrane [GO:0016021]; plasma membrane [GO:0005886]; ATP binding [GO:0005524]; ATP hydrolysis activity [GO:0016887]; ATP-dependent peptidase activity [GO:0004176]; metalloendopeptidase activity [GO:0004222]; zinc ion binding [GO:0008270]; protein catabolic process [GO:0030163]	ATP binding [GO:0005524]; ATP hydrolysis activity [GO:0016887]; ATP-dependent peptidase activity [GO:0004176]; metalloendopeptidase activity [GO:0004222]; zinc ion binding [GO:0008270]	GO:0004176; GO:0004222; GO:0005524; GO:0005886; GO:0008270; GO:0016021; GO:0016887; GO:0030163	RATSTAR	(W*) Large Sample Approx. w/ corr. for tied ranks	0.0305705
A5ZY63	A5ZY63_9FIRM	"Oligopeptide ABC transporter, ATP-binding protein OppF"	oppF RUMOBE_03971	Blautia obeum ATCC 29174	peptide transport [GO:0015833]	NA	ATP binding [GO:0005524]; peptide transport [GO:0015833]	ATP binding [GO:0005524]	GO:0005524; GO:0015833	TLLSAIPVPDPIR	(W*) Large Sample Approx. w/ corr. for tied ranks	0.0305705
A0A4Q8TEL1	A0A4Q8TEL1_9FIRM	Bifunctional metallophosphatase/5'-nucleotidase	EYA86_16055	Mediterraneibacter sp. gm002	carbohydrate metabolic process [GO:0005975]; nucleotide catabolic process [GO:0009166]	integral component of membrane [GO:0016021]	integral component of membrane [GO:0016021]; metal ion binding [GO:0046872]; nucleotidase activity [GO:0008252]; nucleotide binding [GO:0000166]; carbohydrate metabolic process [GO:0005975]; nucleotide catabolic process [GO:0009166]	metal ion binding [GO:0046872]; nucleotidase activity [GO:0008252]; nucleotide binding [GO:0000166]	GO:0000166; GO:0005975; GO:0008252; GO:0009166; GO:0016021; GO:0046872	HPNKYFAMIVGVVIVIILLIVLLIFLIR	(W*) Large Sample Approx. w/ corr. for tied ranks	0.045098
A0A4Q8TEX5	A0A4Q8TEX5_9FIRM	ABC transporter ATP-binding protein	EYA86_15805	Mediterraneibacter sp. gm002	NA	integral component of membrane [GO:0016021]	integral component of membrane [GO:0016021]; ABC-type transporter activity [GO:0140359]; ATP binding [GO:0005524]	ABC-type transporter activity [GO:0140359]; ATP binding [GO:0005524]	GO:0005524; GO:0016021; GO:0140359	EASDEECIQACK	(W*) Large Sample Approx. w/ corr. for tied ranks	0.045098
A0A4Q8TMR5	A0A4Q8TMR5_9FIRM	DUF3021 family protein	EYA86_14660	Mediterraneibacter sp. gm002	NA	integral component of membrane [GO:0016021]	integral component of membrane [GO:0016021]	NA	GO:0016021	KVIPVIR	(W*) Large Sample Approx. w/ corr. for tied ranks	0.0130073
A0A4Q8TPE8	A0A4Q8TPE8_9FIRM	Extracellular solute-binding protein	EYA86_14040	Mediterraneibacter sp. gm002	polyamine transport [GO:0015846]; transmembrane transport [GO:0055085]	integral component of membrane [GO:0016021]; periplasmic space [GO:0042597]; plasma membrane [GO:0005886]	integral component of membrane [GO:0016021]; periplasmic space [GO:0042597]; plasma membrane [GO:0005886]; polyamine binding [GO:0019808]; polyamine transport [GO:0015846]; transmembrane transport [GO:0055085]	polyamine binding [GO:0019808]	GO:0005886; GO:0015846; GO:0016021; GO:0019808; GO:0042597; GO:0055085	VNPSINAVSTLVVVIITIALVIINIAPVVASK	(W*) Large Sample Approx. w/ corr. for tied ranks	0.00517529
A0A4Q8TRM9	A0A4Q8TRM9_9FIRM	GHKL domain-containing protein	EYA86_12975	Mediterraneibacter sp. gm002	NA	integral component of membrane [GO:0016021]	integral component of membrane [GO:0016021]	NA	GO:0016021	LKILLPRAL	(W*) Large Sample Approx. w/ corr. for tied ranks	0.0470448
A0A4Q8TTY2	A0A4Q8TTY2_9FIRM	AraC family transcriptional regulator	EYA86_11360	Mediterraneibacter sp. gm002	NA	NA	DNA-binding transcription factor activity [GO:0003700]; sequence-specific DNA binding [GO:0043565]	DNA-binding transcription factor activity [GO:0003700]; sequence-specific DNA binding [GO:0043565]	GO:0003700; GO:0043565	ARHLLLETK	(W*) Large Sample Approx. w/ corr. for tied ranks	0.0359992
A0A4Q8TVS9	A0A4Q8TVS9_9FIRM	Glycosyltransferase	EYA86_10170	Mediterraneibacter sp. gm002	NA	NA	glycosyltransferase activity [GO:0016757]	glycosyltransferase activity [GO:0016757]	GO:0016757	LAKKLNK	(W*) Large Sample Approx. w/ corr. for tied ranks	5.38074e-05
A0A4Q8TW83	A0A4Q8TW83_9FIRM	Transport permease protein	EYA86_10185	Mediterraneibacter sp. gm002	transmembrane transport [GO:0055085]	ATP-binding cassette (ABC) transporter complex [GO:0043190]	ATP-binding cassette (ABC) transporter complex [GO:0043190]; transmembrane transport [GO:0055085]	NA	GO:0043190; GO:0055085	WLSPIVR	(W*) Large Sample Approx. w/ corr. for tied ranks	0.0359992
A0A4Q8TWT5	A0A4Q8TWT5_9FIRM	Stage V sporulation protein AA	EYA86_08550	Mediterraneibacter sp. gm002	NA	integral component of membrane [GO:0016021]	integral component of membrane [GO:0016021]	NA	GO:0016021	KVISILKIIK	(W*) Large Sample Approx. w/ corr. for tied ranks	0.0305705
A0A4Q8TY15	A0A4Q8TY15_9FIRM	"Stage 0 sporulation protein A homolog, EC 2.7.13.3"	EYA86_07360	Mediterraneibacter sp. gm002	NA	integral component of membrane [GO:0016021]; plasma membrane [GO:0005886]	integral component of membrane [GO:0016021]; plasma membrane [GO:0005886]; phosphorelay sensor kinase activity [GO:0000155]	phosphorelay sensor kinase activity [GO:0000155]	GO:0000155; GO:0005886; GO:0016021	ARIAEEKAK	(W*) Large Sample Approx. w/ corr. for tied ranks	0.0359992
A0A4Q8TZ81	A0A4Q8TZ81_9FIRM	Gx transporter family protein	EYA86_06305	Mediterraneibacter sp. gm002	NA	integral component of membrane [GO:0016021]	integral component of membrane [GO:0016021]	NA	GO:0016021	KLLPVVKK	(W*) Large Sample Approx. w/ corr. for tied ranks	0.0305705
A0A4Q8U1N1	A0A4Q8U1N1_9FIRM	Mechanosensitive ion channel family protein	EYA86_04925	Mediterraneibacter sp. gm002	NA	integral component of membrane [GO:0016021]; plasma membrane [GO:0005886]	integral component of membrane [GO:0016021]; plasma membrane [GO:0005886]; mechanosensitive ion channel activity [GO:0008381]	mechanosensitive ion channel activity [GO:0008381]	GO:0005886; GO:0008381; GO:0016021	IIIAIIIFMIGRVIIK	(W*) Large Sample Approx. w/ corr. for tied ranks	0.0359992
A0A4Q8U552	A0A4Q8U552_9FIRM	JAB domain-containing protein	EYA86_01830	Mediterraneibacter sp. gm002	NA	NA	metal ion binding [GO:0046872]; metallopeptidase activity [GO:0008237]	metal ion binding [GO:0046872]; metallopeptidase activity [GO:0008237]	GO:0008237; GO:0046872	LLLLNTK	(W*) Large Sample Approx. w/ corr. for tied ranks	0.00482927
A0A4Q8U622	A0A4Q8U622_9FIRM	NusG domain II-containing protein	EYA86_02430	Mediterraneibacter sp. gm002	NA	integral component of membrane [GO:0016021]	integral component of membrane [GO:0016021]	NA	GO:0016021	ELDAVTN	(W*) Large Sample Approx. w/ corr. for tied ranks	0.0305705
A0A4V2I478	A0A4V2I478_9FIRM	ABC transporter permease	EYA86_12335	Mediterraneibacter sp. gm002	NA	integral component of membrane [GO:0016021]; plasma membrane [GO:0005886]	integral component of membrane [GO:0016021]; plasma membrane [GO:0005886]; transmembrane transporter activity [GO:0022857]	transmembrane transporter activity [GO:0022857]	GO:0005886; GO:0016021; GO:0022857	LVTAILFLVILVVSVDR	(W*) Large Sample Approx. w/ corr. for tied ranks	0.0305705
A0A4V2I479	A0A4V2I479_9FIRM	Uncharacterized protein	EYA86_12395	Mediterraneibacter sp. gm002	NA	NA	NA	NA	NA	EEPKPKK	(W*) Large Sample Approx. w/ corr. for tied ranks	0.00190626
A0A4V2I4F3	A0A4V2I4F3_9FIRM	LacI family transcriptional regulator	EYA86_11555	Mediterraneibacter sp. gm002	"regulation of transcription, DNA-templated [GO:0006355]"	NA	"DNA binding [GO:0003677]; regulation of transcription, DNA-templated [GO:0006355]"	DNA binding [GO:0003677]	GO:0003677; GO:0006355	VVNGSPR	(W*) Large Sample Approx. w/ corr. for tied ranks	0.00517529
A0A4V2I4M3	A0A4V2I4M3_9FIRM	CotS family spore coat protein	EYA86_10305	Mediterraneibacter sp. gm002	NA	NA	NA	NA	NA	RALLFYTLLCQLEESGK	(W*) Large Sample Approx. w/ corr. for tied ranks	0.013002
A0A1H7K417	A0A1H7K417_RUMAL	Uncharacterized protein	SAMN05216469_10655	Ruminococcus albus	NA	NA	NA	NA	NA	WDMDEDEESSI	(W*) Large Sample Approx. w/ corr. for tied ranks	0.00190626
A0A1H7KCD2	A0A1H7KCD2_RUMAL	RNA polymerase sporulation-specific sigma factor	SAMN05216469_106131	Ruminococcus albus	"DNA-templated transcription, initiation [GO:0006352]"	cytoplasm [GO:0005737]	"cytoplasm [GO:0005737]; DNA binding [GO:0003677]; sigma factor activity [GO:0016987]; DNA-templated transcription, initiation [GO:0006352]"	DNA binding [GO:0003677]; sigma factor activity [GO:0016987]	GO:0003677; GO:0005737; GO:0006352; GO:0016987	LIHLRYFK	(W*) Large Sample Approx. w/ corr. for tied ranks	0.000325373
A0A1H7LGV9	A0A1H7LGV9_RUMAL	Uncharacterized protein	SAMN05216469_10924	Ruminococcus albus	NA	NA	NA	NA	NA	NDFIGQR	(W*) Large Sample Approx. w/ corr. for tied ranks	0.00220165
A0A1H7LIF8	A0A1H7LIF8_RUMAL	Uncharacterized protein	SAMN05216469_10941	Ruminococcus albus	NA	integral component of membrane [GO:0016021]	integral component of membrane [GO:0016021]	NA	GO:0016021	LILNALKKK	(W*) Large Sample Approx. w/ corr. for tied ranks	0.000129782
A0A1H7MB88	A0A1H7MB88_RUMAL	Extracellular solute-binding protein	SAMN05216469_11137	Ruminococcus albus	NA	NA	NA	NA	NA	SANDQFMYKGGHYVAVSR	(W*) Large Sample Approx. w/ corr. for tied ranks	0.00517529
A0A1H7MEE6	A0A1H7MEE6_RUMAL	Acetyltransferase (GNAT) family protein	SAMN05216469_111101	Ruminococcus albus	NA	NA	N-acetyltransferase activity [GO:0008080]	N-acetyltransferase activity [GO:0008080]	GO:0008080	LLTYAFK	(W*) Large Sample Approx. w/ corr. for tied ranks	0.00214621
A0A1H7MPK5	A0A1H7MPK5_RUMAL	SNF2 family N-terminal domain-containing protein	SAMN05216469_11290	Ruminococcus albus	NA	NA	ATP binding [GO:0005524]; ATP-dependent chromatin remodeler activity [GO:0140658]	ATP binding [GO:0005524]; ATP-dependent chromatin remodeler activity [GO:0140658]	GO:0005524; GO:0140658	TLIIAPK	(W*) Large Sample Approx. w/ corr. for tied ranks	0.0130073
A0A1H7NIG4	A0A1H7NIG4_RUMAL	"ATP-binding cassette, subfamily B"	SAMN05216469_11547	Ruminococcus albus	NA	integral component of membrane [GO:0016021]	integral component of membrane [GO:0016021]; ABC-type transporter activity [GO:0140359]; ATP binding [GO:0005524]	ABC-type transporter activity [GO:0140359]; ATP binding [GO:0005524]	GO:0005524; GO:0016021; GO:0140359	DLFGDLVKLPIK	(W*) Large Sample Approx. w/ corr. for tied ranks	0.013002
A0A1H7QGF2	A0A1H7QGF2_RUMAL	"Transcriptional regulator, DeoR family"	SAMN05216469_1385	Ruminococcus albus	NA	NA	DNA binding [GO:0003677]; DNA-binding transcription factor activity [GO:0003700]	DNA binding [GO:0003677]; DNA-binding transcription factor activity [GO:0003700]	GO:0003677; GO:0003700	LSELCELLNASESTVRR	(W*) Large Sample Approx. w/ corr. for tied ranks	0.0305705
A0A1I1DTX1	A0A1I1DTX1_RUMAL	"Uncharacterized lipoprotein YddW, UPF0748 family"	SAMN02910406_00505	Ruminococcus albus	NA	NA	NA	NA	NA	WCSEEGYCDR	(W*) Large Sample Approx. w/ corr. for tied ranks	0.013002
A0A1I1FRY7	A0A1I1FRY7_RUMAL	Group II intron reverse transcriptase/maturase	SAMN02910406_00990	Ruminococcus albus	NA	NA	RNA-directed DNA polymerase activity [GO:0003964]	RNA-directed DNA polymerase activity [GO:0003964]	GO:0003964	RKTPDPK	(W*) Large Sample Approx. w/ corr. for tied ranks	0.00926024
A0A1I1HHD4	A0A1I1HHD4_RUMAL	"Protein translocase subunit SecA, EC 7.4.2.8"	secA SAMN02910406_01372	Ruminococcus albus	intracellular protein transmembrane transport [GO:0065002]; protein import [GO:0017038]; protein targeting [GO:0006605]	cytoplasm [GO:0005737]; plasma membrane [GO:0005886]	cytoplasm [GO:0005737]; plasma membrane [GO:0005886]; ATP binding [GO:0005524]; metal ion binding [GO:0046872]; intracellular protein transmembrane transport [GO:0065002]; protein import [GO:0017038]; protein targeting [GO:0006605]	ATP binding [GO:0005524]; metal ion binding [GO:0046872]	GO:0005524; GO:0005737; GO:0005886; GO:0006605; GO:0017038; GO:0046872; GO:0065002	DCCGAND	(W*) Large Sample Approx. w/ corr. for tied ranks	0.013002
A0A1I1IDB4	A0A1I1IDB4_RUMAL	Uncharacterized protein	SAMN02910406_01524	Ruminococcus albus	NA	NA	NA	NA	NA	TEELTEK	(W*) Large Sample Approx. w/ corr. for tied ranks	0.0305705
A0A1I1K1Z8	A0A1I1K1Z8_RUMAL	Uncharacterized protein	SAMN02910406_01903	Ruminococcus albus	NA	integral component of membrane [GO:0016021]	integral component of membrane [GO:0016021]	NA	GO:0016021	YRKVGAFVTVVGILVVVLNIVLIVK	(W*) Large Sample Approx. w/ corr. for tied ranks	0.0211011
A0A1I1LNI5	A0A1I1LNI5_RUMAL	"DNA-directed DNA polymerase, EC 2.7.7.7"	SAMN02910406_02311	Ruminococcus albus	DNA replication [GO:0006260]	NA	3'-5' exonuclease activity [GO:0008408]; DNA-directed DNA polymerase activity [GO:0003887]; DNA replication [GO:0006260]	3'-5' exonuclease activity [GO:0008408]; DNA-directed DNA polymerase activity [GO:0003887]	GO:0003887; GO:0006260; GO:0008408	PLIDAEEFSSEELLAFEHEALGMYLSAHPIDPCEPFAK	(W*) Large Sample Approx. w/ corr. for tied ranks	0.0359992
A0A1I1MDH1	A0A1I1MDH1_RUMAL	AAA-like domain-containing protein	SAMN02910406_02426	Ruminococcus albus	NA	NA	NA	NA	NA	EFMAFDHEKKHLYTEEILQNICLGLHSMCK	(W*) Large Sample Approx. w/ corr. for tied ranks	0.0305705
A0A1I1MEP8	A0A1I1MEP8_RUMAL	Uncharacterized protein	SAMN02910406_02476	Ruminococcus albus	NA	NA	NA	NA	NA	KLFVILILLIVLVAVLFFR	(W*) Large Sample Approx. w/ corr. for tied ranks	0.000872794
A0A1I1MMK0	A0A1I1MMK0_RUMAL	Beta-glucosidase	SAMN02910406_02541	Ruminococcus albus	cellulose catabolic process [GO:0030245]	NA	"hydrolase activity, hydrolyzing O-glycosyl compounds [GO:0004553]; cellulose catabolic process [GO:0030245]"	"hydrolase activity, hydrolyzing O-glycosyl compounds [GO:0004553]"	GO:0004553; GO:0030245	VLKLVDK	(W*) Large Sample Approx. w/ corr. for tied ranks	0.0413429
A0A1I1NPB1	A0A1I1NPB1_RUMAL	D-alanyl-D-alanine carboxypeptidase	SAMN02910406_02832	Ruminococcus albus	NA	NA	carboxypeptidase activity [GO:0004180]	carboxypeptidase activity [GO:0004180]	GO:0004180	FGFILRYPRMK	(W*) Large Sample Approx. w/ corr. for tied ranks	0.0305705
A0A1I1NZ80	A0A1I1NZ80_RUMAL	"Pyrophosphate--fructose 6-phosphate 1-phosphotransferase, EC 2.7.1.90 (6-phosphofructokinase, pyrophosphate dependent) (PPi-dependent phosphofructokinase, PPi-PFK) (Pyrophosphate-dependent 6-phosphofructose-1-kinase)"	pfp SAMN02910406_02905	Ruminococcus albus	fructose 6-phosphate metabolic process [GO:0006002]	cytoplasm [GO:0005737]	cytoplasm [GO:0005737]; 6-phosphofructokinase activity [GO:0003872]; diphosphate-fructose-6-phosphate 1-phosphotransferase activity [GO:0047334]; metal ion binding [GO:0046872]; fructose 6-phosphate metabolic process [GO:0006002]	6-phosphofructokinase activity [GO:0003872]; diphosphate-fructose-6-phosphate 1-phosphotransferase activity [GO:0047334]; metal ion binding [GO:0046872]	GO:0003872; GO:0005737; GO:0006002; GO:0046872; GO:0047334	IMQAKHK	(W*) Large Sample Approx. w/ corr. for tied ranks	0.0359992
A0A1I1Q541	A0A1I1Q541_RUMAL	HD domain-containing protein	SAMN02910406_03235	Ruminococcus albus	NA	integral component of membrane [GO:0016021]	integral component of membrane [GO:0016021]	NA	GO:0016021	SEECCEK	(W*) Large Sample Approx. w/ corr. for tied ranks	0.0305705
A0A1I1R2S2	A0A1I1R2S2_RUMAL	Zinc transport system substrate-binding protein	SAMN02910406_03581	Ruminococcus albus	metal ion transport [GO:0030001]	NA	metal ion binding [GO:0046872]; metal ion transport [GO:0030001]	metal ion binding [GO:0046872]	GO:0030001; GO:0046872	GSSGNDK	(W*) Large Sample Approx. w/ corr. for tied ranks	0.00190626
Q2KT34	Q2KT34_RUMAL	60 kDa chaperonin	groEL	Ruminococcus albus	protein refolding [GO:0042026]	NA	ATP binding [GO:0005524]; ATP hydrolysis activity [GO:0016887]; protein refolding [GO:0042026]	ATP binding [GO:0005524]; ATP hydrolysis activity [GO:0016887]	GO:0005524; GO:0016887; GO:0042026	KVTNIQELLPLLEQIVK	(W*) Large Sample Approx. w/ corr. for tied ranks	0.0359992
E6UAJ4	E6UAJ4_RUMA7	Metal dependent phosphohydrolase	Rumal_1922	Ruminococcus albus (strain ATCC 27210 / DSM 20455 / JCM 14654 / NCDO 2250 / 7)	NA	NA	hydrolase activity [GO:0016787]	hydrolase activity [GO:0016787]	GO:0016787	IIRLIASHR	(W*) Large Sample Approx. w/ corr. for tied ranks	0.00517529
E6UAS4	E6UAS4_RUMA7	Condensation domain protein	Rumal_0876	Ruminococcus albus (strain ATCC 27210 / DSM 20455 / JCM 14654 / NCDO 2250 / 7)	organic substance biosynthetic process [GO:1901576]	NA	catalytic activity [GO:0003824]; phosphopantetheine binding [GO:0031177]; organic substance biosynthetic process [GO:1901576]	catalytic activity [GO:0003824]; phosphopantetheine binding [GO:0031177]	GO:0003824; GO:0031177; GO:1901576	VVHLSGR	(W*) Large Sample Approx. w/ corr. for tied ranks	0.013002
E6UCI2	E6UCI2_RUMA7	Uncharacterized protein	Rumal_1061	Ruminococcus albus (strain ATCC 27210 / DSM 20455 / JCM 14654 / NCDO 2250 / 7)	NA	integral component of membrane [GO:0016021]; plasma membrane [GO:0005886]	integral component of membrane [GO:0016021]; plasma membrane [GO:0005886]	NA	GO:0005886; GO:0016021	ILIVILALVLAVPAAIGMLK	(W*) Large Sample Approx. w/ corr. for tied ranks	0.0130073
E6UCR7	E6UCR7_RUMA7	Relaxase/mobilization nuclease family protein	Rumal_2261 Rumal_3923	Ruminococcus albus (strain ATCC 27210 / DSM 20455 / JCM 14654 / NCDO 2250 / 7)	NA	NA	NA	NA	NA	GLVHSVR	(W*) Large Sample Approx. w/ corr. for tied ranks	0.00190626
E6UDS1	E6UDS1_RUMA7	Uncharacterized protein	Rumal_0342	Ruminococcus albus (strain ATCC 27210 / DSM 20455 / JCM 14654 / NCDO 2250 / 7)	NA	integral component of membrane [GO:0016021]	integral component of membrane [GO:0016021]	NA	GO:0016021	KIIAVLAALAGLISIIVFIR	(W*) Large Sample Approx. w/ corr. for tied ranks	0.0305705
E6UEI8	E6UEI8_RUMA7	Lipolytic protein G-D-S-L family	Rumal_0388	Ruminococcus albus (strain ATCC 27210 / DSM 20455 / JCM 14654 / NCDO 2250 / 7)	cellulose catabolic process [GO:0030245]	NA	hydrolase activity [GO:0016787]; cellulose catabolic process [GO:0030245]	hydrolase activity [GO:0016787]	GO:0016787; GO:0030245	PVLVTPITRRHK	(W*) Large Sample Approx. w/ corr. for tied ranks	0.0405887
E6UG01	E6UG01_RUMA7	Diguanylate cyclase	Rumal_3212	Ruminococcus albus (strain ATCC 27210 / DSM 20455 / JCM 14654 / NCDO 2250 / 7)	NA	integral component of membrane [GO:0016021]	integral component of membrane [GO:0016021]	NA	GO:0016021	LDADFLVYFSIPTLFLYIFNFILIYK	(W*) Large Sample Approx. w/ corr. for tied ranks	0.045098
E6UGC2	E6UGC2_RUMA7	Uncharacterized protein	Rumal_1454	Ruminococcus albus (strain ATCC 27210 / DSM 20455 / JCM 14654 / NCDO 2250 / 7)	NA	NA	NA	NA	NA	SGISGLS	(W*) Large Sample Approx. w/ corr. for tied ranks	0.00719643
E6UGH9	E6UGH9_RUMA7	"Ribosomal RNA small subunit methyltransferase E, EC 2.1.1.193"	Rumal_2627	Ruminococcus albus (strain ATCC 27210 / DSM 20455 / JCM 14654 / NCDO 2250 / 7)	methylation [GO:0032259]; rRNA processing [GO:0006364]	cytoplasm [GO:0005737]	cytoplasm [GO:0005737]; methyltransferase activity [GO:0008168]; methylation [GO:0032259]; rRNA processing [GO:0006364]	methyltransferase activity [GO:0008168]	GO:0005737; GO:0006364; GO:0008168; GO:0032259	VIGMGPR	(W*) Large Sample Approx. w/ corr. for tied ranks	0.000642885
E6UGQ2	E6UGQ2_RUMA7	RHH_1 domain-containing protein	Rumal_3251	Ruminococcus albus (strain ATCC 27210 / DSM 20455 / JCM 14654 / NCDO 2250 / 7)	"regulation of transcription, DNA-templated [GO:0006355]"	NA	"regulation of transcription, DNA-templated [GO:0006355]"	NA	GO:0006355	ANFGGGY	(W*) Large Sample Approx. w/ corr. for tied ranks	5.38074e-05
E6UGX4	E6UGX4_RUMA7	"Signal peptidase I, EC 3.4.21.89"	Rumal_0612	Ruminococcus albus (strain ATCC 27210 / DSM 20455 / JCM 14654 / NCDO 2250 / 7)	signal peptide processing [GO:0006465]	integral component of membrane [GO:0016021]; plasma membrane [GO:0005886]	integral component of membrane [GO:0016021]; plasma membrane [GO:0005886]; serine-type endopeptidase activity [GO:0004252]; signal peptide processing [GO:0006465]	serine-type endopeptidase activity [GO:0004252]	GO:0004252; GO:0005886; GO:0006465; GO:0016021	LKNKALIK	(W*) Large Sample Approx. w/ corr. for tied ranks	0.00704749
E6UH05	E6UH05_RUMA7	Uncharacterized protein	Rumal_0644	Ruminococcus albus (strain ATCC 27210 / DSM 20455 / JCM 14654 / NCDO 2250 / 7)	NA	NA	NA	NA	NA	GFCEAAR	(W*) Large Sample Approx. w/ corr. for tied ranks	0.0359992
E6UHP6	E6UHP6_RUMA7	TVP38/TMEM64 family membrane protein	Rumal_1595	Ruminococcus albus (strain ATCC 27210 / DSM 20455 / JCM 14654 / NCDO 2250 / 7)	NA	integral component of membrane [GO:0016021]; plasma membrane [GO:0005886]	integral component of membrane [GO:0016021]; plasma membrane [GO:0005886]	NA	GO:0005886; GO:0016021	ALRTEEGMDK	(W*) Large Sample Approx. w/ corr. for tied ranks	0.0305705
E6UI79	E6UI79_RUMA7	"DNA helicase, EC 3.6.4.12"	Rumal_1640	Ruminococcus albus (strain ATCC 27210 / DSM 20455 / JCM 14654 / NCDO 2250 / 7)	NA	NA	ATP binding [GO:0005524]; ATP hydrolysis activity [GO:0016887]; DNA binding [GO:0003677]; DNA helicase activity [GO:0003678]	ATP binding [GO:0005524]; ATP hydrolysis activity [GO:0016887]; DNA binding [GO:0003677]; DNA helicase activity [GO:0003678]	GO:0003677; GO:0003678; GO:0005524; GO:0016887	TDDGKRLAAVIGVR	(W*) Large Sample Approx. w/ corr. for tied ranks	0.0305705
E6UIM8	E6UIM8_RUMA7	Uncharacterized protein	Rumal_0798	Ruminococcus albus (strain ATCC 27210 / DSM 20455 / JCM 14654 / NCDO 2250 / 7)	NA	integral component of membrane [GO:0016021]	integral component of membrane [GO:0016021]	NA	GO:0016021	LDCIIMCDER	(W*) Large Sample Approx. w/ corr. for tied ranks	0.0305705
E6UJE5	E6UJE5_RUMA7	SMC domain protein	Rumal_3329	Ruminococcus albus (strain ATCC 27210 / DSM 20455 / JCM 14654 / NCDO 2250 / 7)	NA	NA	NA	NA	NA	ILKLLLGR	(W*) Large Sample Approx. w/ corr. for tied ranks	0.0305705
E6UKC5	E6UKC5_RUMA7	"Glutamate--tRNA ligase, EC 6.1.1.17 (Glutamyl-tRNA synthetase, GluRS)"	gltX Rumal_3683	Ruminococcus albus (strain ATCC 27210 / DSM 20455 / JCM 14654 / NCDO 2250 / 7)	glutamyl-tRNA aminoacylation [GO:0006424]	cytoplasm [GO:0005737]	cytoplasm [GO:0005737]; ATP binding [GO:0005524]; glutamate-tRNA ligase activity [GO:0004818]; tRNA binding [GO:0000049]; glutamyl-tRNA aminoacylation [GO:0006424]	ATP binding [GO:0005524]; glutamate-tRNA ligase activity [GO:0004818]; tRNA binding [GO:0000049]	GO:0000049; GO:0004818; GO:0005524; GO:0005737; GO:0006424	QACDFMSFYYDETFKPEDDMAEQADEESRK	(W*) Large Sample Approx. w/ corr. for tied ranks	0.0305705
E6UKV6	E6UKV6_RUMA7	N-6 DNA methylase	Rumal_3878	Ruminococcus albus (strain ATCC 27210 / DSM 20455 / JCM 14654 / NCDO 2250 / 7)	methylation [GO:0032259]	NA	ATP binding [GO:0005524]; ATP-dependent chromatin remodeler activity [GO:0140658]; methyltransferase activity [GO:0008168]; methylation [GO:0032259]	ATP binding [GO:0005524]; ATP-dependent chromatin remodeler activity [GO:0140658]; methyltransferase activity [GO:0008168]	GO:0005524; GO:0008168; GO:0032259; GO:0140658	LPVPDLKTGK	(W*) Large Sample Approx. w/ corr. for tied ranks	0.013002
E9SB27	E9SB27_RUMAL	"Acetyltransferase, GNAT family"	CUS_8140	Ruminococcus albus 8	NA	NA	N-acetyltransferase activity [GO:0008080]	N-acetyltransferase activity [GO:0008080]	GO:0008080	ARLSPEGK	(W*) Large Sample Approx. w/ corr. for tied ranks	0.000642885
E9SCE1	E9SCE1_RUMAL	WYL domain-containing protein	CUS_5854	Ruminococcus albus 8	NA	NA	NA	NA	NA	ELIKKLQTLTNR	(W*) Large Sample Approx. w/ corr. for tied ranks	0.0359992
E9SDK4	E9SDK4_RUMAL	"AP endonuclease, family 2"	CUS_7200	Ruminococcus albus 8	NA	NA	endonuclease activity [GO:0004519]	endonuclease activity [GO:0004519]	GO:0004519	DHLALAK	(W*) Large Sample Approx. w/ corr. for tied ranks	0.00190626
E9SDV6	E9SDV6_RUMAL	"Transcriptional regulator, AraC family"	CUS_7122	Ruminococcus albus 8	NA	NA	DNA-binding transcription factor activity [GO:0003700]; sequence-specific DNA binding [GO:0043565]	DNA-binding transcription factor activity [GO:0003700]; sequence-specific DNA binding [GO:0043565]	GO:0003700; GO:0043565	LLTLLARIK	(W*) Large Sample Approx. w/ corr. for tied ranks	0.00190626
E9SE26	E9SE26_RUMAL	4'-phosphopantetheinyl transferase family protein	CUS_5445	Ruminococcus albus 8	NA	NA	holo-[acyl-carrier-protein] synthase activity [GO:0008897]; magnesium ion binding [GO:0000287]	holo-[acyl-carrier-protein] synthase activity [GO:0008897]; magnesium ion binding [GO:0000287]	GO:0000287; GO:0008897	ARMCRYR	(W*) Large Sample Approx. w/ corr. for tied ranks	0.0305705
E9SE48	E9SE48_RUMAL	Signal recognition particle protein (Fifty-four homolog)	ffh CUS_5204	Ruminococcus albus 8	SRP-dependent cotranslational protein targeting to membrane [GO:0006614]	signal recognition particle [GO:0048500]	signal recognition particle [GO:0048500]; 7S RNA binding [GO:0008312]; GTP binding [GO:0005525]; GTPase activity [GO:0003924]; SRP-dependent cotranslational protein targeting to membrane [GO:0006614]	7S RNA binding [GO:0008312]; GTP binding [GO:0005525]; GTPase activity [GO:0003924]	GO:0003924; GO:0005525; GO:0006614; GO:0008312; GO:0048500	ARPQIIDPK	(W*) Large Sample Approx. w/ corr. for tied ranks	0.000642885
E9SEL9	E9SEL9_RUMAL	Uncharacterized protein	CUS_5778	Ruminococcus albus 8	NA	integral component of membrane [GO:0016021]	integral component of membrane [GO:0016021]	NA	GO:0016021	LMLIPLAVLLLVLLVPYIK	(W*) Large Sample Approx. w/ corr. for tied ranks	0.0305705
E9SFA0	E9SFA0_RUMAL	Uncharacterized protein	CUS_4678	Ruminococcus albus 8	NA	NA	NA	NA	NA	PDPDDCGR	(W*) Large Sample Approx. w/ corr. for tied ranks	0.0305705
E9SFB1	E9SFB1_RUMAL	DDE_Tnp_IS66 domain-containing protein	CUS_4689	Ruminococcus albus 8	NA	NA	NA	NA	NA	KLAFQRHA	(W*) Large Sample Approx. w/ corr. for tied ranks	0.0305705
E9SFD1	E9SFD1_RUMAL	Conserved domain protein	CUS_4735	Ruminococcus albus 8	NA	integral component of membrane [GO:0016021]	integral component of membrane [GO:0016021]	NA	GO:0016021	GKTIPKIIFAILLLLVK	(W*) Large Sample Approx. w/ corr. for tied ranks	0.00553981
E9SFM8	E9SFM8_RUMAL	"dTMP kinase, EC 2.7.4.9"	CUS_7826	Ruminococcus albus 8	NA	NA	thymidylate kinase activity [GO:0004798]	thymidylate kinase activity [GO:0004798]	GO:0004798	LTEYLKGK	(W*) Large Sample Approx. w/ corr. for tied ranks	0.00490278
E9SGH8	E9SGH8_RUMAL	Dinitrogenase iron-molybdenum cofactor	CUS_4693	Ruminococcus albus 8	NA	NA	NA	NA	NA	IVEYRKR	(W*) Large Sample Approx. w/ corr. for tied ranks	0.013002
E9SH22	E9SH22_RUMAL	Uncharacterized protein	CUS_7550	Ruminococcus albus 8	NA	integral component of membrane [GO:0016021]	integral component of membrane [GO:0016021]; ATP binding [GO:0005524]	ATP binding [GO:0005524]	GO:0005524; GO:0016021	LLLKALAVVLVTFALGYVMGRLLGK	(W*) Large Sample Approx. w/ corr. for tied ranks	0.0305705
E9SHQ5	E9SHQ5_RUMAL	Conserved domain protein	CUS_7005	Ruminococcus albus 8	NA	NA	NA	NA	NA	RATFDNYR	(W*) Large Sample Approx. w/ corr. for tied ranks	0.0305705
E9SHX0	E9SHX0_RUMAL	Transport permease protein	CUS_7074	Ruminococcus albus 8	transmembrane transport [GO:0055085]	ATP-binding cassette (ABC) transporter complex [GO:0043190]	ATP-binding cassette (ABC) transporter complex [GO:0043190]; transmembrane transport [GO:0055085]	NA	GO:0043190; GO:0055085	DFRAAVYGQNMFHEPAWVIMPAVLSVLSVLVGVLMFK	(W*) Large Sample Approx. w/ corr. for tied ranks	0.0305705
A0A011UJL0	A0A011UJL0_RUMAL	"Stage 0 sporulation protein A homolog, EC 2.7.13.3"	RASY3_04020	Ruminococcus albus SY3	NA	integral component of membrane [GO:0016021]; plasma membrane [GO:0005886]	integral component of membrane [GO:0016021]; plasma membrane [GO:0005886]; phosphorelay sensor kinase activity [GO:0000155]	phosphorelay sensor kinase activity [GO:0000155]	GO:0000155; GO:0005886; GO:0016021	EWYRDLAGSEKGWCISAPYFDEQTGVYCVTFAK	(W*) Large Sample Approx. w/ corr. for tied ranks	0.0305705
A0A011V0P4	A0A011V0P4_RUMAL	Uncharacterized protein	RASY3_12050	Ruminococcus albus SY3	NA	NA	NA	NA	NA	DTVRVIK	(W*) Large Sample Approx. w/ corr. for tied ranks	0.0405887
A0A011V576	A0A011V576_RUMAL	Uncharacterized protein	RASY3_02320	Ruminococcus albus SY3	NA	NA	NA	NA	NA	QGNFMCRLK	(W*) Large Sample Approx. w/ corr. for tied ranks	0.0305705
A0A011VUW5	A0A011VUW5_RUMAL	Uncharacterized protein	RASY3_12020	Ruminococcus albus SY3	NA	NA	NA	NA	NA	KLIALEEELARELR	(W*) Large Sample Approx. w/ corr. for tied ranks	0.0305705
A0A011W0B8	A0A011W0B8_RUMAL	Uncharacterized protein	RASY3_09240	Ruminococcus albus SY3	NA	NA	NA	NA	NA	IFSPSHAMDEAR	(W*) Large Sample Approx. w/ corr. for tied ranks	0.0305705
W0U273	W0U273_9FIRM	Glycoside Hydrolase Family 5 protein	RBI_I00026	Ruminococcus bicirculans	cellulose catabolic process [GO:0030245]	NA	"hydrolase activity, hydrolyzing O-glycosyl compounds [GO:0004553]; cellulose catabolic process [GO:0030245]"	"hydrolase activity, hydrolyzing O-glycosyl compounds [GO:0004553]"	GO:0004553; GO:0030245	VKLISLKK	(W*) Large Sample Approx. w/ corr. for tied ranks	0.0305705
W0U2U0	W0U2U0_9FIRM	Uncharacterized protein	RBI_I00052	Ruminococcus bicirculans	NA	NA	NA	NA	NA	DTSCCFTGHR	(W*) Large Sample Approx. w/ corr. for tied ranks	0.0359992
W0U306	W0U306_9FIRM	AAA family ATPase	RBI_I00197	Ruminococcus bicirculans	NA	NA	ATP binding [GO:0005524]; ATP hydrolysis activity [GO:0016887]	ATP binding [GO:0005524]; ATP hydrolysis activity [GO:0016887]	GO:0005524; GO:0016887	PNFGNGR	(W*) Large Sample Approx. w/ corr. for tied ranks	0.013002
W0U410	W0U410_9FIRM	Uncharacterized protein	RBI_I00813	Ruminococcus bicirculans	CAAX-box protein processing [GO:0071586]	integral component of membrane [GO:0016021]	integral component of membrane [GO:0016021]; metalloendopeptidase activity [GO:0004222]; CAAX-box protein processing [GO:0071586]	metalloendopeptidase activity [GO:0004222]	GO:0004222; GO:0016021; GO:0071586	SAYYEDIAQLVSYCIQYLMVVPIVLVVFRLVSGK	(W*) Large Sample Approx. w/ corr. for tied ranks	0.013002
W0U4T9	W0U4T9_9FIRM	Uncharacterized protein	RBI_I00777	Ruminococcus bicirculans	NA	integral component of membrane [GO:0016021]	integral component of membrane [GO:0016021]	NA	GO:0016021	GIGVVGIVVIVVVAVVIVGAVIFVIKKK	(W*) Large Sample Approx. w/ corr. for tied ranks	0.00863852
W0U543	W0U543_9FIRM	"Tryptophan--tRNA ligase, EC 6.1.1.2"	trpS RBI_I01209	Ruminococcus bicirculans	tryptophanyl-tRNA aminoacylation [GO:0006436]	NA	ATP binding [GO:0005524]; tryptophan-tRNA ligase activity [GO:0004830]; tryptophanyl-tRNA aminoacylation [GO:0006436]	ATP binding [GO:0005524]; tryptophan-tRNA ligase activity [GO:0004830]	GO:0004830; GO:0005524; GO:0006436	LERNPTIK	(W*) Large Sample Approx. w/ corr. for tied ranks	0.0305705
W0U9J5	W0U9J5_9FIRM	Uncharacterized protein	RBI_II00546	Ruminococcus bicirculans	NA	NA	NA	NA	NA	KHSKIDK	(W*) Large Sample Approx. w/ corr. for tied ranks	0.0359992
A0A4P8XT23	A0A4P8XT23_9FIRM	ATP synthase subunit a (ATP synthase F0 sector subunit a) (F-ATPase subunit 6)	atpB E5Z56_00510	Ruminococcus bovis	NA	"integral component of membrane [GO:0016021]; plasma membrane [GO:0005886]; proton-transporting ATP synthase complex, coupling factor F(o) [GO:0045263]"	"integral component of membrane [GO:0016021]; plasma membrane [GO:0005886]; proton-transporting ATP synthase complex, coupling factor F(o) [GO:0045263]; proton-transporting ATP synthase activity, rotational mechanism [GO:0046933]"	"proton-transporting ATP synthase activity, rotational mechanism [GO:0046933]"	GO:0005886; GO:0016021; GO:0045263; GO:0046933	NLRVKNPSR	(W*) Large Sample Approx. w/ corr. for tied ranks	0.013002
A0A4P8XTJ9	A0A4P8XTJ9_9FIRM	MBOAT family protein	E5Z56_02635	Ruminococcus bovis	alginic acid biosynthetic process [GO:0042121]	integral component of membrane [GO:0016021]; plasma membrane [GO:0005886]	integral component of membrane [GO:0016021]; plasma membrane [GO:0005886]; acyltransferase activity [GO:0016746]; alginic acid biosynthetic process [GO:0042121]	acyltransferase activity [GO:0016746]	GO:0005886; GO:0016021; GO:0016746; GO:0042121	ILILCVAVVIAVLVLTK	(W*) Large Sample Approx. w/ corr. for tied ranks	0.00190626
A0A4P8XUU4	A0A4P8XUU4_9FIRM	Phosphatidylserine decarboxylase	E5Z56_04545	Ruminococcus bovis	phospholipid biosynthetic process [GO:0008654]	integral component of membrane [GO:0016021]	integral component of membrane [GO:0016021]; phosphatidylserine decarboxylase activity [GO:0004609]; phospholipid biosynthetic process [GO:0008654]	phosphatidylserine decarboxylase activity [GO:0004609]	GO:0004609; GO:0008654; GO:0016021	DNTVLPIK	(W*) Large Sample Approx. w/ corr. for tied ranks	0.00995811
A0A4P8XWA5	A0A4P8XWA5_9FIRM	DNA-3-methyladenine glycosylase 2 family protein	E5Z56_04855	Ruminococcus bovis	base-excision repair [GO:0006284]; nucleotide-excision repair [GO:0006289]	NA	damaged DNA binding [GO:0003684]; oxidized purine nucleobase lesion DNA N-glycosylase activity [GO:0008534]; base-excision repair [GO:0006284]; nucleotide-excision repair [GO:0006289]	damaged DNA binding [GO:0003684]; oxidized purine nucleobase lesion DNA N-glycosylase activity [GO:0008534]	GO:0003684; GO:0006284; GO:0006289; GO:0008534	VVTVRLK	(W*) Large Sample Approx. w/ corr. for tied ranks	0.0434643
A0A4P8XWJ3	A0A4P8XWJ3_9FIRM	DUF2953 domain-containing protein	E5Z56_08465	Ruminococcus bovis	NA	integral component of membrane [GO:0016021]	integral component of membrane [GO:0016021]	NA	GO:0016021	ILFIKINIIKEK	(W*) Large Sample Approx. w/ corr. for tied ranks	0.0386019
A0A4P8XX31	A0A4P8XX31_9FIRM	Sporulation transcriptional regulator SpoIIID	spoIIID E5Z56_03980	Ruminococcus bovis	NA	NA	DNA binding [GO:0003677]; DNA-binding transcription factor activity [GO:0003700]	DNA binding [GO:0003677]; DNA-binding transcription factor activity [GO:0003700]	GO:0003677; GO:0003700	LQKINPSLYLDVK	(W*) Large Sample Approx. w/ corr. for tied ranks	0.0305705
A0A4P8XX78	A0A4P8XX78_9FIRM	XRE family transcriptional regulator	E5Z56_04295	Ruminococcus bovis	NA	NA	NA	NA	NA	KCTYSELYPR	(W*) Large Sample Approx. w/ corr. for tied ranks	0.0470448
A0A4P8XXR8	A0A4P8XXR8_9FIRM	Sugar transferase	E5Z56_09315	Ruminococcus bovis	NA	integral component of membrane [GO:0016021]	integral component of membrane [GO:0016021]; transferase activity [GO:0016740]	transferase activity [GO:0016740]	GO:0016021; GO:0016740	DFSLMLKTVK	(W*) Large Sample Approx. w/ corr. for tied ranks	0.033273
A0A4P8XYS1	A0A4P8XYS1_9FIRM	Uncharacterized protein	E5Z56_00840	Ruminococcus bovis	NA	NA	NA	NA	NA	RMWGDEYEIVVTTHLNTANLHNHIVVNSVSFR	(W*) Large Sample Approx. w/ corr. for tied ranks	0.0305705
A0A4P8XZU3	A0A4P8XZU3_9FIRM	FeoB-associated Cys-rich membrane protein	E5Z56_09970	Ruminococcus bovis	NA	integral component of membrane [GO:0016021]	integral component of membrane [GO:0016021]	NA	GO:0016021	GCCNCGCQNCNK	(W*) Large Sample Approx. w/ corr. for tied ranks	0.00517529
A0A1G5CCR8	A0A1G5CCR8_9FIRM	Uncharacterized protein	SAMN02910441_00606	Ruminococcus bromii	NA	NA	NA	NA	NA	QCGCDCVCEECR	(W*) Large Sample Approx. w/ corr. for tied ranks	0.00336407
A0A1G5CH70	A0A1G5CH70_9FIRM	Uncharacterized protein	SAMN02910441_00646	Ruminococcus bromii	NA	NA	NA	NA	NA	KLKTLYPNVR	(W*) Large Sample Approx. w/ corr. for tied ranks	0.00517529
A0A1G5FWC3	A0A1G5FWC3_9FIRM	Uncharacterized protein	SAMN02910441_01471	Ruminococcus bromii	NA	NA	NA	NA	NA	ESGDDDNDSDPFG	(W*) Large Sample Approx. w/ corr. for tied ranks	0.0305705
A0A1G5GKB1	A0A1G5GKB1_9FIRM	Pyruvate ferredoxin oxidoreductase beta subunit	SAMN02910441_01641	Ruminococcus bromii	NA	NA	catalytic activity [GO:0003824]; thiamine pyrophosphate binding [GO:0030976]	catalytic activity [GO:0003824]; thiamine pyrophosphate binding [GO:0030976]	GO:0003824; GO:0030976	PVTAKTISK	(W*) Large Sample Approx. w/ corr. for tied ranks	0.013002
A0A1G5H0W5	A0A1G5H0W5_9FIRM	TfoX N-terminal domain-containing protein	SAMN02910441_01768	Ruminococcus bromii	NA	NA	NA	NA	NA	EMLLVEDVDNKEFLTGLFNAMYDELPTPK	(W*) Large Sample Approx.	0.000157052
A0A1G5H8D8	A0A1G5H8D8_9FIRM	Predicted PurR-regulated permease PerM	SAMN02910441_01813	Ruminococcus bromii	NA	integral component of membrane [GO:0016021]	integral component of membrane [GO:0016021]	NA	GO:0016021	DMIIFVIILVIIQQFDGNLFKPK	(W*) Large Sample Approx. w/ corr. for tied ranks	0.013002
A0A1G5HWT6	A0A1G5HWT6_9FIRM	Type IV secretion system protein VirD4	SAMN02910441_02044	Ruminococcus bromii	NA	membrane [GO:0016020]	membrane [GO:0016020]	NA	GO:0016020	YEVAENGNR	(W*) Large Sample Approx. w/ corr. for tied ranks	0.0305705
A0A2N0UI31	A0A2N0UI31_9FIRM	Putative transcriptional regulator	RB5AMG_02251	Ruminococcus bromii	NA	NA	DNA binding [GO:0003677]	DNA binding [GO:0003677]	GO:0003677	KLWILLIKK	(W*) Large Sample Approx. w/ corr. for tied ranks	0.0137607
A0A2N0UML0	A0A2N0UML0_9FIRM	Uncharacterized protein	RBATCC27255_01263	Ruminococcus bromii	NA	NA	NA	NA	NA	PIRRVIVSIVVR	(W*) Large Sample Approx. w/ corr. for tied ranks	0.0305705
A0A2N0UP59	A0A2N0UP59_9FIRM	Anaerobic glycerol-3-phosphate dehydrogenase subunit B	DXA25_05855 RBL236_01317	Ruminococcus bromii	NA	NA	oxidoreductase activity [GO:0016491]	oxidoreductase activity [GO:0016491]	GO:0016491	LKAITVKTK	(W*) Large Sample Approx. w/ corr. for tied ranks	0.00810027
A0A2N0UUA5	A0A2N0UUA5_9FIRM	"Ribonuclease J, RNase J, EC 3.1.-.-"	rnjA rnj RBATCC27255_01039	Ruminococcus bromii	rRNA processing [GO:0006364]	cytoplasm [GO:0005737]	cytoplasm [GO:0005737]; 5'-3' exoribonuclease activity [GO:0004534]; endoribonuclease activity [GO:0004521]; RNA binding [GO:0003723]; zinc ion binding [GO:0008270]; rRNA processing [GO:0006364]	5'-3' exoribonuclease activity [GO:0004534]; endoribonuclease activity [GO:0004521]; RNA binding [GO:0003723]; zinc ion binding [GO:0008270]	GO:0003723; GO:0004521; GO:0004534; GO:0005737; GO:0006364; GO:0008270	IIQKLVKPK	(W*) Large Sample Approx. w/ corr. for tied ranks	0.00190626
A0A2N0UX33	A0A2N0UX33_9FIRM	"N-acetyl-gamma-glutamyl-phosphate reductase, AGPR, EC 1.2.1.38 (N-acetyl-glutamate semialdehyde dehydrogenase, NAGSA dehydrogenase)"	argC RBL236_00351	Ruminococcus bromii	arginine biosynthetic process [GO:0006526]	cytoplasm [GO:0005737]	cytoplasm [GO:0005737]; N-acetyl-gamma-glutamyl-phosphate reductase activity [GO:0003942]; NAD binding [GO:0051287]; protein dimerization activity [GO:0046983]; arginine biosynthetic process [GO:0006526]	N-acetyl-gamma-glutamyl-phosphate reductase activity [GO:0003942]; NAD binding [GO:0051287]; protein dimerization activity [GO:0046983]	GO:0003942; GO:0005737; GO:0006526; GO:0046983; GO:0051287	AYDDFYK	(W*) Large Sample Approx. w/ corr. for tied ranks	0.013002
A0A2N0UXM6	A0A2N0UXM6_9FIRM	Uncharacterized protein	RB5AMG_00195	Ruminococcus bromii	NA	NA	NA	NA	NA	DLHIYALKVQK	(W*) Large Sample Approx. w/ corr. for tied ranks	0.013002
A0A2N0UYA6	A0A2N0UYA6_9FIRM	V-type ATP synthase subunit E	RBL236_00193	Ruminococcus bromii	NA	NA	DNA binding [GO:0003677]; DNA strand exchange activity [GO:0000150]	DNA binding [GO:0003677]; DNA strand exchange activity [GO:0000150]	GO:0000150; GO:0003677	DRHFYVDEEEAEIVREIFER	(W*) Large Sample Approx. w/ corr. for tied ranks	0.0305705
A0A2N0UZG4	A0A2N0UZG4_9FIRM	PMT_2 domain-containing protein	RBATCC27255_00312	Ruminococcus bromii	NA	integral component of membrane [GO:0016021]; plasma membrane [GO:0005886]	integral component of membrane [GO:0016021]; plasma membrane [GO:0005886]; glycosyltransferase activity [GO:0016757]	glycosyltransferase activity [GO:0016757]	GO:0005886; GO:0016021; GO:0016757	VKGSIIILFAVGVVLLFLK	(W*) Large Sample Approx. w/ corr. for tied ranks	0.0305705
A0A374N9T6	A0A374N9T6_9FIRM	HNH endonuclease	DXD83_10810	Ruminococcus bromii	NA	NA	endonuclease activity [GO:0004519]	endonuclease activity [GO:0004519]	GO:0004519	GFYKSKK	(W*) Large Sample Approx. w/ corr. for tied ranks	0.00517529
A0A374NCE0	A0A374NCE0_9FIRM	Uncharacterized protein	DXD83_10415	Ruminococcus bromii	NA	NA	NA	NA	NA	LIFVLVLQPK	(W*) Large Sample Approx. w/ corr. for tied ranks	0.0305705
A0A374NEC8	A0A374NEC8_9FIRM	Recombinase family protein	DXD83_01300	Ruminococcus bromii	DNA integration [GO:0015074]	NA	DNA binding [GO:0003677]; DNA strand exchange activity [GO:0000150]; DNA integration [GO:0015074]	DNA binding [GO:0003677]; DNA strand exchange activity [GO:0000150]	GO:0000150; GO:0003677; GO:0015074	IEKVVIKVINILIK	(W*) Large Sample Approx.	0.0233422
A0A412L741	A0A412L741_9FIRM	Uncharacterized protein	DWX71_09750	Ruminococcus bromii	NA	NA	NA	NA	NA	FIRVLLLKLLQYK	(W*) Large Sample Approx. w/ corr. for tied ranks	0.0265908
A0A412UMV5	A0A412UMV5_9FIRM	HAD family phosphatase	DWW40_09460	Ruminococcus bromii	NA	NA	NA	NA	NA	KAFERLGILR	(W*) Large Sample Approx. w/ corr. for tied ranks	0.013002
A0A412UN54	A0A412UN54_9FIRM	"Epoxyqueuosine reductase QueH, EC 1.17.99.6 (Queuosine biosynthesis protein QueH)"	queH DWW40_08020	Ruminococcus bromii	queuosine biosynthetic process [GO:0008616]; tRNA processing [GO:0008033]	NA	"4 iron, 4 sulfur cluster binding [GO:0051539]; epoxyqueuosine reductase activity [GO:0052693]; metal ion binding [GO:0046872]; queuosine biosynthetic process [GO:0008616]; tRNA processing [GO:0008033]"	"4 iron, 4 sulfur cluster binding [GO:0051539]; epoxyqueuosine reductase activity [GO:0052693]; metal ion binding [GO:0046872]"	GO:0008033; GO:0008616; GO:0046872; GO:0051539; GO:0052693	LRLASSAR	(W*) Large Sample Approx. w/ corr. for tied ranks	0.000642885
A0A413K0U6	A0A413K0U6_9FIRM	Fido domain-containing protein	DXA25_09735	Ruminococcus bromii	NA	NA	NA	NA	NA	HKNVYKK	(W*) Large Sample Approx. w/ corr. for tied ranks	0.00214621
A0A413K5Y6	A0A413K5Y6_9FIRM	Cation:proton antiporter	DXA25_07110	Ruminococcus bromii	NA	integral component of membrane [GO:0016021]	integral component of membrane [GO:0016021]; solute:proton antiporter activity [GO:0015299]	solute:proton antiporter activity [GO:0015299]	GO:0015299; GO:0016021	NLAIILVAAKLLGIVARK	(W*) Large Sample Approx. w/ corr. for tied ranks	0.0211011
A0A413Q9X7	A0A413Q9X7_9FIRM	Recombinase family protein	DW960_10530	Ruminococcus bromii	NA	NA	DNA binding [GO:0003677]; DNA strand exchange activity [GO:0000150]	DNA binding [GO:0003677]; DNA strand exchange activity [GO:0000150]	GO:0000150; GO:0003677	YNSEISEYRR	(W*) Large Sample Approx. w/ corr. for tied ranks	0.013002
A0A413QFW1	A0A413QFW1_9FIRM	Uncharacterized protein	DW960_03425	Ruminococcus bromii	NA	NA	NA	NA	NA	SRQQLLSR	(W*) Large Sample Approx. w/ corr. for tied ranks	0.013002
A0A413QHH5	A0A413QHH5_9FIRM	Radical SAM protein	DW960_01535	Ruminococcus bromii	NA	NA	"4 iron, 4 sulfur cluster binding [GO:0051539]; metal ion binding [GO:0046872]; oxidoreductase activity [GO:0016491]"	"4 iron, 4 sulfur cluster binding [GO:0051539]; metal ion binding [GO:0046872]; oxidoreductase activity [GO:0016491]"	GO:0016491; GO:0046872; GO:0051539	LGLSADGTPEMHNANRSNSYDSIDFAFFAAMGTDIK	(W*) Large Sample Approx. w/ corr. for tied ranks	0.0305705
A0A414DZ86	A0A414DZ86_9FIRM	"Cytosine-specific methyltransferase, EC 2.1.1.37"	DW802_09860	Ruminococcus bromii	DNA restriction-modification system [GO:0009307]	NA	DNA (cytosine-5-)-methyltransferase activity [GO:0003886]; DNA restriction-modification system [GO:0009307]	DNA (cytosine-5-)-methyltransferase activity [GO:0003886]	GO:0003886; GO:0009307	HRVIIVGIRNDISIK	(W*) Large Sample Approx. w/ corr. for tied ranks	0.013002
A0A414E2Z1	A0A414E2Z1_9FIRM	TIR domain-containing protein	DW802_01930	Ruminococcus bromii	NAD catabolic process [GO:0019677]; nucleobase-containing small molecule biosynthetic process [GO:0034404]; signal transduction [GO:0007165]	integral component of membrane [GO:0016021]	integral component of membrane [GO:0016021]; NAD+ nucleosidase activity [GO:0003953]; NAD catabolic process [GO:0019677]; nucleobase-containing small molecule biosynthetic process [GO:0034404]; signal transduction [GO:0007165]	NAD+ nucleosidase activity [GO:0003953]	GO:0003953; GO:0007165; GO:0016021; GO:0019677; GO:0034404	EKPFDIFICYKETDNTGR	(W*) Large Sample Approx. w/ corr. for tied ranks	0.0305705
A0A414E2Z9	A0A414E2Z9_9FIRM	Uncharacterized protein	DW802_01900	Ruminococcus bromii	NA	NA	NA	NA	NA	VAEVKKVLIHK	(W*) Large Sample Approx. w/ corr. for tied ranks	0.0305705
A0A6I3PKQ1	A0A6I3PKQ1_9FIRM	TIGR00282 family metallophosphoesterase	GMC96_01725	Ruminococcus bromii	carbohydrate metabolic process [GO:0005975]	NA	metal ion binding [GO:0046872]; carbohydrate metabolic process [GO:0005975]	metal ion binding [GO:0046872]	GO:0005975; GO:0046872	IIIAKLKNK	(W*) Large Sample Approx. w/ corr. for tied ranks	0.00190626
A0A6I3PN61	A0A6I3PN61_9FIRM	"Alanine racemase, EC 5.1.1.1"	alr GMC96_07665	Ruminococcus bromii	D-alanine biosynthetic process [GO:0030632]	NA	alanine racemase activity [GO:0008784]; pyridoxal phosphate binding [GO:0030170]; D-alanine biosynthetic process [GO:0030632]	alanine racemase activity [GO:0008784]; pyridoxal phosphate binding [GO:0030170]	GO:0008784; GO:0030170; GO:0030632	LDLVPAMALKTVVAFVKEVQK	(W*) Large Sample Approx. w/ corr. for tied ranks	0.0305705
A0A6I3PR56	A0A6I3PR56_9FIRM	Uncharacterized protein	GMC96_10745	Ruminococcus bromii	NA	NA	NA	NA	NA	ARQSYAYVDCK	(W*) Large Sample Approx. w/ corr. for tied ranks	0.0305705
A0A6I3PTS1	A0A6I3PTS1_9FIRM	"ATP-dependent RecD-like DNA helicase, EC 3.6.4.12"	recD2 GMC96_10780	Ruminococcus bromii	NA	NA	5'-3' DNA helicase activity [GO:0043139]; ATP binding [GO:0005524]; ATP hydrolysis activity [GO:0016887]; DNA binding [GO:0003677]	5'-3' DNA helicase activity [GO:0043139]; ATP binding [GO:0005524]; ATP hydrolysis activity [GO:0016887]; DNA binding [GO:0003677]	GO:0003677; GO:0005524; GO:0016887; GO:0043139	TAKKIVR	(W*) Large Sample Approx. w/ corr. for tied ranks	0.013002
U2K6E3	U2K6E3_9FIRM	ABC_transp_aux domain-containing protein	RUMCAL_03218	Ruminococcus callidus ATCC 27760	NA	integral component of membrane [GO:0016021]	integral component of membrane [GO:0016021]	NA	GO:0016021	DYGFYMDYDR	(W*) Large Sample Approx. w/ corr. for tied ranks	0.013002
U2KJL0	U2KJL0_9FIRM	Uncharacterized protein	RUMCAL_02452	Ruminococcus callidus ATCC 27760	NA	NA	NA	NA	NA	LLLALRPHLK	(W*) Large Sample Approx. w/ corr. for tied ranks	0.0142285
U2KKF7	U2KKF7_9FIRM	"Ribonuclease 3, EC 3.1.26.3 (Ribonuclease III, RNase III)"	rnc RUMCAL_02369	Ruminococcus callidus ATCC 27760	mRNA processing [GO:0006397]; rRNA catabolic process [GO:0016075]; rRNA processing [GO:0006364]; tRNA processing [GO:0008033]	cytoplasm [GO:0005737]	cytoplasm [GO:0005737]; metal ion binding [GO:0046872]; ribonuclease III activity [GO:0004525]; rRNA binding [GO:0019843]; mRNA processing [GO:0006397]; rRNA catabolic process [GO:0016075]; rRNA processing [GO:0006364]; tRNA processing [GO:0008033]	metal ion binding [GO:0046872]; ribonuclease III activity [GO:0004525]; rRNA binding [GO:0019843]	GO:0004525; GO:0005737; GO:0006364; GO:0006397; GO:0008033; GO:0016075; GO:0019843; GO:0046872	TRLQEVVQK	(W*) Large Sample Approx. w/ corr. for tied ranks	0.0305705
U2KY46	U2KY46_9FIRM	Exopolysaccharide biosynthesis polyprenyl glycosylphosphotransferase	RUMCAL_00600	Ruminococcus callidus ATCC 27760	NA	integral component of membrane [GO:0016021]	integral component of membrane [GO:0016021]; transferase activity [GO:0016740]	transferase activity [GO:0016740]	GO:0016021; GO:0016740	LGKRIFDLVFAVVFLVLLSPLMLLSAIAIK	(W*) Large Sample Approx. w/ corr. for tied ranks	0.033273
U2LNS3	U2LNS3_9FIRM	PPIase cyclophilin-type domain-containing protein	RUMCAL_02680	Ruminococcus callidus ATCC 27760	NA	NA	peptidyl-prolyl cis-trans isomerase activity [GO:0003755]	peptidyl-prolyl cis-trans isomerase activity [GO:0003755]	GO:0003755	MALKNHKK	(W*) Large Sample Approx. w/ corr. for tied ranks	0.0305705
U2LPL9	U2LPL9_9FIRM	ABC_transp_aux domain-containing protein	RUMCAL_02601	Ruminococcus callidus ATCC 27760	NA	integral component of membrane [GO:0016021]	integral component of membrane [GO:0016021]	NA	GO:0016021	KLKYGGLATAITVIFVAVVVLVNVVVTQIGK	(W*) Large Sample Approx. w/ corr. for tied ranks	0.0263413
U2LWD1	U2LWD1_9FIRM	"Acetyltransferase, GNAT family"	RUMCAL_02157	Ruminococcus callidus ATCC 27760	NA	NA	N-acetyltransferase activity [GO:0008080]	N-acetyltransferase activity [GO:0008080]	GO:0008080	HSLKTAR	(W*) Large Sample Approx. w/ corr. for tied ranks	0.0130073
U2M3Q0	U2M3Q0_9FIRM	Polysaccharide biosynthesis protein	RUMCAL_02132	Ruminococcus callidus ATCC 27760	NA	integral component of membrane [GO:0016021]; plasma membrane [GO:0005886]	integral component of membrane [GO:0016021]; plasma membrane [GO:0005886]	NA	GO:0005886; GO:0016021	ILLLLLTR	(W*) Large Sample Approx. w/ corr. for tied ranks	0.00517529
U2M515	U2M515_9FIRM	Uncharacterized protein	RUMCAL_02089	Ruminococcus callidus ATCC 27760	NA	NA	NA	NA	NA	WCFYVENREFCRK	(W*) Large Sample Approx. w/ corr. for tied ranks	7.41269e-05
U2M763	U2M763_9FIRM	Stage 0 sporulation protein A homolog	RUMCAL_00027	Ruminococcus callidus ATCC 27760	phosphorelay signal transduction system [GO:0000160]	NA	DNA binding [GO:0003677]; phosphorelay signal transduction system [GO:0000160]	DNA binding [GO:0003677]	GO:0000160; GO:0003677	LRIAVIDDDK	(W*) Large Sample Approx. w/ corr. for tied ranks	0.0305705
D4LB80	D4LB80_RUMC1	Single-stranded-DNA-specific exonuclease RecJ	RUM_06640	Ruminococcus champanellensis (strain DSM 18848 / JCM 17042 / KCTC 15320 / 18P13)	DNA recombination [GO:0006310]; DNA repair [GO:0006281]	NA	5'-3' exonuclease activity [GO:0008409]; nucleic acid binding [GO:0003676]; DNA recombination [GO:0006310]; DNA repair [GO:0006281]	5'-3' exonuclease activity [GO:0008409]; nucleic acid binding [GO:0003676]	GO:0003676; GO:0006281; GO:0006310; GO:0008409	ARIRDGR	(W*) Large Sample Approx. w/ corr. for tied ranks	0.0103141
D4LBA3	D4LBA3_RUMC1	"Thymidine kinase, EC 2.7.1.21"	RUM_06920	Ruminococcus champanellensis (strain DSM 18848 / JCM 17042 / KCTC 15320 / 18P13)	DNA biosynthetic process [GO:0071897]	NA	ATP binding [GO:0005524]; thymidine kinase activity [GO:0004797]; DNA biosynthetic process [GO:0071897]	ATP binding [GO:0005524]; thymidine kinase activity [GO:0004797]	GO:0004797; GO:0005524; GO:0071897	KVVLLKPK	(W*) Large Sample Approx. w/ corr. for tied ranks	0.000872794
D4LDU9	D4LDU9_RUMC1	Uncharacterized protein	RUM_17250	Ruminococcus champanellensis (strain DSM 18848 / JCM 17042 / KCTC 15320 / 18P13)	NA	NA	NA	NA	NA	ADFLRNR	(W*) Large Sample Approx. w/ corr. for tied ranks	0.0305705
A0A1H6HR00	A0A1H6HR00_RUMFL	Raffinose/stachyose/melibiose transport system substrate-binding protein	SAMN02910265_00016	Ruminococcus flavefaciens	NA	NA	NA	NA	NA	DMEEFYKTNCRK	(W*) Large Sample Approx. w/ corr. for tied ranks	0.0305705
A0A1H6HRH7	A0A1H6HRH7_RUMFL	GDSL-like Lipase/Acylhydrolase family protein	SAMN02910265_00012	Ruminococcus flavefaciens	NA	NA	carboxylic ester hydrolase activity [GO:0052689]	carboxylic ester hydrolase activity [GO:0052689]	GO:0052689	ITSYFSQPQSMRDGMGANGHPSKR	(W*) Large Sample Approx. w/ corr. for tied ranks	0.0305705
A0A1H6HRL3	A0A1H6HRL3_RUMFL	Glycosyl hydrolases family 43	SAMN02910265_00017	Ruminococcus flavefaciens	carbohydrate metabolic process [GO:0005975]	NA	"hydrolase activity, hydrolyzing O-glycosyl compounds [GO:0004553]; carbohydrate metabolic process [GO:0005975]"	"hydrolase activity, hydrolyzing O-glycosyl compounds [GO:0004553]"	GO:0004553; GO:0005975	GITKVSITTR	(W*) Large Sample Approx. w/ corr. for tied ranks	0.013002
A0A1H6I1J3	A0A1H6I1J3_RUMFL	Uncharacterized membrane protein	SAMN02910265_00410	Ruminococcus flavefaciens	NA	integral component of membrane [GO:0016021]	integral component of membrane [GO:0016021]	NA	GO:0016021	KTILAVTLGVILAAIIITIATILGFGAFAAVKG	(W*) Large Sample Approx. w/ corr. for tied ranks	0.0305705
A0A1H6IDW4	A0A1H6IDW4_RUMFL	Uncharacterized protein	SAMN02910265_00718	Ruminococcus flavefaciens	NA	NA	phosphatase activity [GO:0016791]	phosphatase activity [GO:0016791]	GO:0016791	KAGAECFMYR	(W*) Large Sample Approx. w/ corr. for tied ranks	7.41269e-05
A0A1H6IN91	A0A1H6IN91_RUMFL	"Histidine kinase, EC 2.7.13.3"	SAMN02910265_01115	Ruminococcus flavefaciens	NA	integral component of membrane [GO:0016021]	integral component of membrane [GO:0016021]; phosphorelay sensor kinase activity [GO:0000155]	phosphorelay sensor kinase activity [GO:0000155]	GO:0000155; GO:0016021	LLLKPVK	(W*) Large Sample Approx.	0.000157052
A0A1H6IZG5	A0A1H6IZG5_RUMFL	Uncharacterized protein	SAMN02910265_01252	Ruminococcus flavefaciens	NA	NA	NA	NA	NA	LIRTPLK	(W*) Large Sample Approx. w/ corr. for tied ranks	0.0305705
A0A1H6JSX6	A0A1H6JSX6_RUMFL	Uncharacterized protein	SAMN02910265_01864	Ruminococcus flavefaciens	NA	NA	NA	NA	NA	YIKASGS	(W*) Large Sample Approx. w/ corr. for tied ranks	5.38074e-05
A0A1H6KG93	A0A1H6KG93_RUMFL	Uncharacterized protein	SAMN02910265_02418	Ruminococcus flavefaciens	NA	NA	NA	NA	NA	EYPEHSVDEK	(W*) Large Sample Approx. w/ corr. for tied ranks	0.0305705
A0A1H6KI34	A0A1H6KI34_RUMFL	NitT/TauT family transport system permease protein	SAMN02910265_02377	Ruminococcus flavefaciens	transmembrane transport [GO:0055085]	integral component of membrane [GO:0016021]; plasma membrane [GO:0005886]	integral component of membrane [GO:0016021]; plasma membrane [GO:0005886]; transmembrane transport [GO:0055085]	NA	GO:0005886; GO:0016021; GO:0055085	ITHLLFIILLLIQLLPNK	(W*) Large Sample Approx. w/ corr. for tied ranks	0.013002
A0A1H6KT52	A0A1H6KT52_RUMFL	Uncharacterized protein	SAMN02910265_02463	Ruminococcus flavefaciens	NA	NA	NA	NA	NA	DYWEDAE	(W*) Large Sample Approx. w/ corr. for tied ranks	0.0385797
A0A1H6L332	A0A1H6L332_RUMFL	PH domain-containing protein	SAMN02910265_02900	Ruminococcus flavefaciens	NA	NA	NA	NA	NA	DMMSMHAHDHCDDSDDVNDHDGDY	(W*) Large Sample Approx. w/ corr. for tied ranks	0.0305705
A0A1H6L6W1	A0A1H6L6W1_RUMFL	Uncharacterized protein	SAMN02910265_02983	Ruminococcus flavefaciens	NA	NA	NA	NA	NA	VLCYRIK	(W*) Large Sample Approx. w/ corr. for tied ranks	0.013002
A0A1H6LP00	A0A1H6LP00_RUMFL	Uncharacterized protein	SAMN02910265_03105	Ruminococcus flavefaciens	NA	NA	NA	NA	NA	MKKPEIIEK	(W*) Large Sample Approx. w/ corr. for tied ranks	0.0359992
A0A1H7GBI1	A0A1H7GBI1_RUMFL	Penicillin binding protein transpeptidase domain-containing protein	SAMN02910353_00511	Ruminococcus flavefaciens	NA	integral component of membrane [GO:0016021]	integral component of membrane [GO:0016021]; penicillin binding [GO:0008658]	penicillin binding [GO:0008658]	GO:0008658; GO:0016021	EASFYMMNSDDHR	(W*) Large Sample Approx. w/ corr. for tied ranks	0.013002
A0A1H7GFV9	A0A1H7GFV9_RUMFL	GDSL-like Lipase/Acylhydrolase family protein	SAMN02910353_00577	Ruminococcus flavefaciens	NA	NA	carboxylic ester hydrolase activity [GO:0052689]	carboxylic ester hydrolase activity [GO:0052689]	GO:0052689	FTLNKLELIR	(W*) Large Sample Approx. w/ corr. for tied ranks	0.0305705
A0A1H7I7J7	A0A1H7I7J7_RUMFL	"Transglutaminase-like enzyme, putative cysteine protease"	SAMN02910353_00878	Ruminococcus flavefaciens	NA	integral component of membrane [GO:0016021]	integral component of membrane [GO:0016021]; peptidase activity [GO:0008233]	peptidase activity [GO:0008233]	GO:0008233; GO:0016021	ISPHGGN	(W*) Large Sample Approx. w/ corr. for tied ranks	0.00154183
A0A1H7JY02	A0A1H7JY02_RUMFL	Cardiolipin synthase	SAMN02910353_01283	Ruminococcus flavefaciens	cardiolipin biosynthetic process [GO:0032049]	integral component of membrane [GO:0016021]; plasma membrane [GO:0005886]	integral component of membrane [GO:0016021]; plasma membrane [GO:0005886]; cardiolipin synthase activity [GO:0008808]; cardiolipin biosynthetic process [GO:0032049]	cardiolipin synthase activity [GO:0008808]	GO:0005886; GO:0008808; GO:0016021; GO:0032049	QDIGHIRVKK	(W*) Large Sample Approx. w/ corr. for tied ranks	0.0305705
A0A1H7K0D3	A0A1H7K0D3_RUMFL	Uncharacterized protein	SAMN02910353_01303	Ruminococcus flavefaciens	NA	NA	NA	NA	NA	IDVILNKTK	(W*) Large Sample Approx. w/ corr. for tied ranks	0.0305705
A0A1H7L6H1	A0A1H7L6H1_RUMFL	Uncharacterized protein	SAMN02910353_01611	Ruminococcus flavefaciens	NA	NA	NA	NA	NA	LNCLIPK	(W*) Large Sample Approx. w/ corr. for tied ranks	0.0305705
A0A1H7LM88	A0A1H7LM88_RUMFL	"HPr kinase/phosphorylase, HPrK/P, EC 2.7.11.-, EC 2.7.4.- (HPr(Ser) kinase/phosphorylase)"	hprK SAMN02910353_01673	Ruminococcus flavefaciens	carbohydrate metabolic process [GO:0005975]; regulation of carbohydrate metabolic process [GO:0006109]	NA	ATP binding [GO:0005524]; magnesium ion binding [GO:0000287]; phosphorelay sensor kinase activity [GO:0000155]; protein serine/threonine kinase activity [GO:0004674]; protein serine/threonine/tyrosine kinase activity [GO:0004712]; carbohydrate metabolic process [GO:0005975]; regulation of carbohydrate metabolic process [GO:0006109]	ATP binding [GO:0005524]; magnesium ion binding [GO:0000287]; phosphorelay sensor kinase activity [GO:0000155]; protein serine/threonine kinase activity [GO:0004674]; protein serine/threonine/tyrosine kinase activity [GO:0004712]	GO:0000155; GO:0000287; GO:0004674; GO:0004712; GO:0005524; GO:0005975; GO:0006109	LQLLFAQRLPALIITRELPYFAEMLELAK	(W*) Large Sample Approx. w/ corr. for tied ranks	0.0305705
A0A1H7M1X4	A0A1H7M1X4_RUMFL	Transglutaminase-like superfamily protein	SAMN02910353_01793	Ruminococcus flavefaciens	NA	integral component of membrane [GO:0016021]	integral component of membrane [GO:0016021]	NA	GO:0016021	LSEGDPSKR	(W*) Large Sample Approx. w/ corr. for tied ranks	0.00413999
A0A1H7MPN2	A0A1H7MPN2_RUMFL	2-oxoglutarate ferredoxin oxidoreductase subunit gamma	SAMN02910353_01978	Ruminococcus flavefaciens	NA	integral component of membrane [GO:0016021]	"integral component of membrane [GO:0016021]; oxidoreductase activity, acting on the aldehyde or oxo group of donors [GO:0016903]"	"oxidoreductase activity, acting on the aldehyde or oxo group of donors [GO:0016903]"	GO:0016021; GO:0016903	AIEKVVPPKK	(W*) Large Sample Approx. w/ corr. for tied ranks	0.0314456
A0A1H7N236	A0A1H7N236_RUMFL	Anti-sigma factor antagonist	SAMN02910353_02027	Ruminococcus flavefaciens	NA	NA	anti-sigma factor antagonist activity [GO:0043856]	anti-sigma factor antagonist activity [GO:0043856]	GO:0043856	VLLSAAK	(W*) Large Sample Approx. w/ corr. for tied ranks	0.0166262
A0A1H7NER9	A0A1H7NER9_RUMFL	"Histidine kinase, EC 2.7.13.3"	SAMN02910353_02157	Ruminococcus flavefaciens	NA	NA	phosphorelay sensor kinase activity [GO:0000155]	phosphorelay sensor kinase activity [GO:0000155]	GO:0000155	TVNRARR	(W*) Large Sample Approx. w/ corr. for tied ranks	0.00810027
A0A1H7NTT2	A0A1H7NTT2_RUMFL	Diguanylate cyclase (GGDEF) domain-containing protein	SAMN02910353_02232	Ruminococcus flavefaciens	NA	integral component of membrane [GO:0016021]	integral component of membrane [GO:0016021]	NA	GO:0016021	TVVYGILFVILILLLVK	(W*) Large Sample Approx. w/ corr. for tied ranks	0.0405887
A0A1H7RPX8	A0A1H7RPX8_RUMFL	Radical SAM additional 4Fe4S-binding SPASM domain-containing protein	SAMN02910353_03015	Ruminococcus flavefaciens	nitrogen fixation [GO:0009399]	NA	catalytic activity [GO:0003824]; iron-sulfur cluster binding [GO:0051536]; metal ion binding [GO:0046872]; nitrogen fixation [GO:0009399]	catalytic activity [GO:0003824]; iron-sulfur cluster binding [GO:0051536]; metal ion binding [GO:0046872]	GO:0003824; GO:0009399; GO:0046872; GO:0051536	LDPVQKR	(W*) Large Sample Approx. w/ corr. for tied ranks	0.00490278
A0A1K1LUH3	A0A1K1LUH3_RUMFL	"Ribonuclease HII, RNase HII, EC 3.1.26.4"	rnhB SAMN02910280_0766	Ruminococcus flavefaciens	RNA catabolic process [GO:0006401]	cytoplasm [GO:0005737]	cytoplasm [GO:0005737]; manganese ion binding [GO:0030145]; RNA binding [GO:0003723]; RNA-DNA hybrid ribonuclease activity [GO:0004523]; RNA catabolic process [GO:0006401]	manganese ion binding [GO:0030145]; RNA binding [GO:0003723]; RNA-DNA hybrid ribonuclease activity [GO:0004523]	GO:0003723; GO:0004523; GO:0005737; GO:0006401; GO:0030145	ARIVLHK	(W*) Large Sample Approx. w/ corr. for tied ranks	0.0305705
A0A1K1MBP2	A0A1K1MBP2_RUMFL	Asparagine synthase (Glutamine-hydrolysing)	SAMN02910280_1038	Ruminococcus flavefaciens	asparagine biosynthetic process [GO:0006529]; glutamine metabolic process [GO:0006541]	NA	asparagine synthase (glutamine-hydrolyzing) activity [GO:0004066]; ATP binding [GO:0005524]; asparagine biosynthetic process [GO:0006529]; glutamine metabolic process [GO:0006541]	asparagine synthase (glutamine-hydrolyzing) activity [GO:0004066]; ATP binding [GO:0005524]	GO:0004066; GO:0005524; GO:0006529; GO:0006541	IYENMQR	(W*) Large Sample Approx. w/ corr. for tied ranks	0.0305705
A0A1K1MDU8	A0A1K1MDU8_RUMFL	Relaxase/Mobilisation nuclease domain-containing protein	SAMN02910280_1103	Ruminococcus flavefaciens	NA	NA	NA	NA	NA	CAFDPDYNFNEDENK	(W*) Large Sample Approx. w/ corr. for tied ranks	0.0305705
A0A1K1MEF2	A0A1K1MEF2_RUMFL	"Sugar transferase involved in LPS biosynthesis (Colanic, teichoic acid)"	SAMN02910280_1116	Ruminococcus flavefaciens	NA	integral component of membrane [GO:0016021]	integral component of membrane [GO:0016021]; transferase activity [GO:0016740]	transferase activity [GO:0016740]	GO:0016021; GO:0016740	RATVSEV	(W*) Large Sample Approx. w/ corr. for tied ranks	0.00517529
A0A1K1MG41	A0A1K1MG41_RUMFL	Uncharacterized protein	SAMN02910280_1175	Ruminococcus flavefaciens	NA	NA	NA	NA	NA	KMCNTLSGCTQVCVISFIDLYEK	(W*) Large Sample Approx. w/ corr. for tied ranks	0.0305705
A0A1K1NBN6	A0A1K1NBN6_RUMFL	Uncharacterized protein	SAMN02910280_1803	Ruminococcus flavefaciens	NA	NA	NA	NA	NA	YYKVVVRMYIEGEDETCYTAK	(W*) Large Sample Approx. w/ corr. for tied ranks	0.0305705
A0A1K1NGD6	A0A1K1NGD6_RUMFL	Adenosylmethionine-8-amino-7-oxononanoate aminotransferase	SAMN02910280_1981	Ruminococcus flavefaciens	NA	NA	pyridoxal phosphate binding [GO:0030170]; transaminase activity [GO:0008483]	pyridoxal phosphate binding [GO:0030170]; transaminase activity [GO:0008483]	GO:0008483; GO:0030170	MYDVCFLER	(W*) Large Sample Approx. w/ corr. for tied ranks	0.00289338
A0A1K1P0E4	A0A1K1P0E4_RUMFL	Thiamine pyrophosphokinase	SAMN02910280_2385	Ruminococcus flavefaciens	thiamine diphosphate biosynthetic process [GO:0009229]; thiamine metabolic process [GO:0006772]	NA	ATP binding [GO:0005524]; kinase activity [GO:0016301]; thiamine binding [GO:0030975]; thiamine diphosphokinase activity [GO:0004788]; thiamine diphosphate biosynthetic process [GO:0009229]; thiamine metabolic process [GO:0006772]	ATP binding [GO:0005524]; kinase activity [GO:0016301]; thiamine binding [GO:0030975]; thiamine diphosphokinase activity [GO:0004788]	GO:0004788; GO:0005524; GO:0006772; GO:0009229; GO:0016301; GO:0030975	AVLRIKDGLALVIITPK	(W*) Large Sample Approx. w/ corr. for tied ranks	0.0359992
A0A1K1P0P9	A0A1K1P0P9_RUMFL	Diguanylate cyclase (GGDEF) domain-containing protein	SAMN02910280_2430	Ruminococcus flavefaciens	NA	NA	NA	NA	NA	NNGVVGR	(W*) Large Sample Approx. w/ corr. for tied ranks	0.0305705
A0A1K1P8N2	A0A1K1P8N2_RUMFL	"EAL domain, c-di-GMP-specific phosphodiesterase class I (Or its enzymatically inactive variant)"	SAMN02910280_2574	Ruminococcus flavefaciens	NA	integral component of membrane [GO:0016021]	integral component of membrane [GO:0016021]	NA	GO:0016021	IPVKILIIR	(W*) Large Sample Approx. w/ corr. for tied ranks	0.0265908
A0A1K1PKB5	A0A1K1PKB5_RUMFL	Leucine rich repeat-containing protein	SAMN02910280_2826	Ruminococcus flavefaciens	NA	NA	NA	NA	NA	GHKQTIK	(W*) Large Sample Approx. w/ corr. for tied ranks	0.000325373
A0A1K1PRK3	A0A1K1PRK3_RUMFL	"Histidine kinase, EC 2.7.13.3"	SAMN02910280_0088	Ruminococcus flavefaciens	NA	integral component of membrane [GO:0016021]	integral component of membrane [GO:0016021]; phosphorelay sensor kinase activity [GO:0000155]	phosphorelay sensor kinase activity [GO:0000155]	GO:0000155; GO:0016021	KRLAVVNDVSENISTK	(W*) Large Sample Approx. w/ corr. for tied ranks	0.0305705
A0A1K1Q2Y8	A0A1K1Q2Y8_RUMFL	Stage 0 sporulation protein A homolog	SAMN02910280_0289	Ruminococcus flavefaciens	"phosphorelay signal transduction system [GO:0000160]; regulation of transcription, DNA-templated [GO:0006355]"	NA	"DNA binding [GO:0003677]; phosphorelay signal transduction system [GO:0000160]; regulation of transcription, DNA-templated [GO:0006355]"	DNA binding [GO:0003677]	GO:0000160; GO:0003677; GO:0006355	AGDESSD	(W*) Large Sample Approx. w/ corr. for tied ranks	0.0305705
A0A1K1UUC6	A0A1K1UUC6_RUMFL	"Carbohydrate ABC transporter substrate-binding protein, CUT1 family (TC 3.A.1.1.-)"	SAMN04487832_102249	Ruminococcus flavefaciens	NA	NA	NA	NA	NA	REIEKYSG	(W*) Large Sample Approx. w/ corr. for tied ranks	0.00517529
A0A1K1VI93	A0A1K1VI93_RUMFL	"RNA polymerase sigma-70 factor, ECF subfamily"	SAMN04487832_103126	Ruminococcus flavefaciens	"DNA-templated transcription, initiation [GO:0006352]; response to stimulus [GO:0050896]"	cytoplasm [GO:0005737]	"cytoplasm [GO:0005737]; DNA binding [GO:0003677]; sigma factor activity [GO:0016987]; DNA-templated transcription, initiation [GO:0006352]; response to stimulus [GO:0050896]"	DNA binding [GO:0003677]; sigma factor activity [GO:0016987]	GO:0003677; GO:0005737; GO:0006352; GO:0016987; GO:0050896	RAIKNEEK	(W*) Large Sample Approx. w/ corr. for tied ranks	0.0305705
A0A1K1VM13	A0A1K1VM13_RUMFL	Iron-sulfur cluster carrier protein	SAMN04487832_103180	Ruminococcus flavefaciens	iron-sulfur cluster assembly [GO:0016226]	NA	ATP binding [GO:0005524]; ATP hydrolysis activity [GO:0016887]; iron-sulfur cluster binding [GO:0051536]; metal ion binding [GO:0046872]; iron-sulfur cluster assembly [GO:0016226]	ATP binding [GO:0005524]; ATP hydrolysis activity [GO:0016887]; iron-sulfur cluster binding [GO:0051536]; metal ion binding [GO:0046872]	GO:0005524; GO:0016226; GO:0016887; GO:0046872; GO:0051536	AFGIHGK	(W*) Large Sample Approx. w/ corr. for tied ranks	0.0305705
A0A1K1W220	A0A1K1W220_RUMFL	Transglutaminase-like superfamily protein	SAMN04487832_10464	Ruminococcus flavefaciens	NA	integral component of membrane [GO:0016021]	integral component of membrane [GO:0016021]	NA	GO:0016021	AKALEYYFYENNYVYDLEYRK	(W*) Large Sample Approx. w/ corr. for tied ranks	0.0305705
A0A1K1WA32	A0A1K1WA32_RUMFL	"EAL domain, c-di-GMP-specific phosphodiesterase class I (Or its enzymatically inactive variant)"	SAMN04487832_104175	Ruminococcus flavefaciens	NA	NA	NA	NA	NA	CPVEGQK	(W*) Large Sample Approx. w/ corr. for tied ranks	0.013002
A0A1K1XE30	A0A1K1XE30_RUMFL	"Phenylalanine--tRNA ligase beta subunit, EC 6.1.1.20 (Phenylalanyl-tRNA synthetase beta subunit, PheRS)"	pheT SAMN04487832_10670	Ruminococcus flavefaciens	phenylalanyl-tRNA aminoacylation [GO:0006432]	cytoplasm [GO:0005737]	cytoplasm [GO:0005737]; ATP binding [GO:0005524]; magnesium ion binding [GO:0000287]; phenylalanine-tRNA ligase activity [GO:0004826]; tRNA binding [GO:0000049]; phenylalanyl-tRNA aminoacylation [GO:0006432]	ATP binding [GO:0005524]; magnesium ion binding [GO:0000287]; phenylalanine-tRNA ligase activity [GO:0004826]; tRNA binding [GO:0000049]	GO:0000049; GO:0000287; GO:0004826; GO:0005524; GO:0005737; GO:0006432	KSVTIRLVIGSLSK	(W*) Large Sample Approx. w/ corr. for tied ranks	0.0305705
A0A1K1XVG2	A0A1K1XVG2_RUMFL	"Uncharacterized membrane protein YdbT, contains bPH2 (Pleckstrin homology) domain"	SAMN04487832_10710	Ruminococcus flavefaciens	NA	integral component of membrane [GO:0016021]	integral component of membrane [GO:0016021]	NA	GO:0016021	YSRFRIK	(W*) Large Sample Approx. w/ corr. for tied ranks	0.0305705
A0A1K1XZG2	A0A1K1XZG2_RUMFL	"ATP-binding cassette, subfamily B"	SAMN04487832_10759	Ruminococcus flavefaciens	NA	integral component of membrane [GO:0016021]	integral component of membrane [GO:0016021]; ABC-type transporter activity [GO:0140359]; ATP binding [GO:0005524]	ABC-type transporter activity [GO:0140359]; ATP binding [GO:0005524]	GO:0005524; GO:0016021; GO:0140359	PEKLTKDIK	(W*) Large Sample Approx. w/ corr. for tied ranks	0.013002
A0A1K1Y042	A0A1K1Y042_RUMFL	Uncharacterized protein	SAMN04487832_10766	Ruminococcus flavefaciens	NA	NA	DNA binding [GO:0003677]	DNA binding [GO:0003677]	GO:0003677	KGVHIKIIHNIER	(W*) Large Sample Approx. w/ corr. for tied ranks	0.0118368
A0A1K1YHG1	A0A1K1YHG1_RUMFL	"AAA+-type ATPase, SpoVK/Ycf46/Vps4 family"	SAMN04487832_10840	Ruminococcus flavefaciens	NA	NA	ATP binding [GO:0005524]; ATP hydrolysis activity [GO:0016887]	ATP binding [GO:0005524]; ATP hydrolysis activity [GO:0016887]	GO:0005524; GO:0016887	CISCGNSVEHEKQCTCPHCGYTMYELPYDRAVLLR	(W*) Large Sample Approx. w/ corr. for tied ranks	0.0235199
A0A1K1YZ66	A0A1K1YZ66_RUMFL	Conserved repeat domain-containing protein	SAMN04487832_10912	Ruminococcus flavefaciens	NA	integral component of membrane [GO:0016021]	integral component of membrane [GO:0016021]	NA	GO:0016021	LLIAGLLVLTAGVGLIAVKK	(W*) Large Sample Approx. w/ corr. for tied ranks	0.00769033
A0A1K1YZC5	A0A1K1YZC5_RUMFL	"Signal peptidase I, EC 3.4.21.89"	SAMN04487832_10938	Ruminococcus flavefaciens	signal peptide processing [GO:0006465]	integral component of membrane [GO:0016021]; plasma membrane [GO:0005886]	integral component of membrane [GO:0016021]; plasma membrane [GO:0005886]; serine-type endopeptidase activity [GO:0004252]; signal peptide processing [GO:0006465]	serine-type endopeptidase activity [GO:0004252]	GO:0004252; GO:0005886; GO:0006465; GO:0016021	HTGLQKK	(W*) Large Sample Approx. w/ corr. for tied ranks	0.00425975
A0A1K1ZFI6	A0A1K1ZFI6_RUMFL	Uncharacterized protein	SAMN04487832_11046	Ruminococcus flavefaciens	NA	NA	NA	NA	NA	MSDDKTIK	(W*) Large Sample Approx. w/ corr. for tied ranks	0.0012506
A0A1K1ZG56	A0A1K1ZG56_RUMFL	Virus attachment protein p12 family protein	SAMN04487832_11062	Ruminococcus flavefaciens	NA	integral component of membrane [GO:0016021]	integral component of membrane [GO:0016021]	NA	GO:0016021	GSCCGNCSDCNGCK	(W*) Large Sample Approx. w/ corr. for tied ranks	0.0305705
A0A1K1ZIL5	A0A1K1ZIL5_RUMFL	Metallophos domain-containing protein	SAMN04487832_11096	Ruminococcus flavefaciens	carbohydrate metabolic process [GO:0005975]	NA	hydrolase activity [GO:0016787]; carbohydrate metabolic process [GO:0005975]	hydrolase activity [GO:0016787]	GO:0005975; GO:0016787	IVVLLIVLIILIVLAVITVIDSLYSFK	(W*) Large Sample Approx. w/ corr. for tied ranks	0.0497176
A0A1K2AZ09	A0A1K2AZ09_RUMFL	"Lipid II isoglutaminyl synthase (glutamine-hydrolyzing) subunit MurT, EC 6.3.5.13"	murT SAMN04487832_11557	Ruminococcus flavefaciens	cell wall organization [GO:0071555]; peptidoglycan biosynthetic process [GO:0009252]; regulation of cell shape [GO:0008360]	NA	ATP binding [GO:0005524]; carbon-nitrogen ligase activity on lipid II [GO:0140282]; zinc ion binding [GO:0008270]; cell wall organization [GO:0071555]; peptidoglycan biosynthetic process [GO:0009252]; regulation of cell shape [GO:0008360]	ATP binding [GO:0005524]; carbon-nitrogen ligase activity on lipid II [GO:0140282]; zinc ion binding [GO:0008270]	GO:0005524; GO:0008270; GO:0008360; GO:0009252; GO:0071555; GO:0140282	FCPFCGEALEYDYYQYSHIGKFR	(W*) Large Sample Approx. w/ corr. for tied ranks	0.0305705
A0A1K2C5H1	A0A1K2C5H1_RUMFL	Probable cell division protein WhiA	whiA SAMN04487832_12313	Ruminococcus flavefaciens	cell cycle [GO:0007049]; cell division [GO:0051301]; regulation of sporulation [GO:0043937]	NA	DNA binding [GO:0003677]; cell cycle [GO:0007049]; cell division [GO:0051301]; regulation of sporulation [GO:0043937]	DNA binding [GO:0003677]	GO:0003677; GO:0007049; GO:0043937; GO:0051301	VVNAAMK	(W*) Large Sample Approx. w/ corr. for tied ranks	0.00190626
A0A1K2C752	A0A1K2C752_RUMFL	Transposase IS116/IS110/IS902 family protein	SAMN04487832_1245	Ruminococcus flavefaciens	"transposition, DNA-mediated [GO:0006313]"	NA	"DNA binding [GO:0003677]; transposase activity [GO:0004803]; transposition, DNA-mediated [GO:0006313]"	DNA binding [GO:0003677]; transposase activity [GO:0004803]	GO:0003677; GO:0004803; GO:0006313	SNTMTKK	(W*) Large Sample Approx. w/ corr. for tied ranks	0.0305705
A0A1K2CEQ1	A0A1K2CEQ1_RUMFL	Uncharacterized protein	SAMN04487832_12720	Ruminococcus flavefaciens	NA	NA	NA	NA	NA	CKWSGNECIDDCFYHSNCKYTDCEENYDQ	(W*) Large Sample Approx. w/ corr. for tied ranks	0.00517529
A0A1K2CI54	A0A1K2CI54_RUMFL	Ribosomal protein S18 acetylase RimI	SAMN04487832_1298	Ruminococcus flavefaciens	NA	ribosome [GO:0005840]	ribosome [GO:0005840]; N-acetyltransferase activity [GO:0008080]	N-acetyltransferase activity [GO:0008080]	GO:0005840; GO:0008080	VALLVFK	(W*) Large Sample Approx. w/ corr. for tied ranks	0.0305705
A0A1K2CM25	A0A1K2CM25_RUMFL	"Type IV secretory pathway, VirB4 component"	SAMN04487832_1314	Ruminococcus flavefaciens	NA	NA	NA	NA	NA	DANSMLSNAKFK	(W*) Large Sample Approx. w/ corr. for tied ranks	0.0305705
A0A1M7GML8	A0A1M7GML8_RUMFL	"ATP-binding cassette, subfamily B"	SAMN04487860_101397	Ruminococcus flavefaciens	NA	integral component of membrane [GO:0016021]	integral component of membrane [GO:0016021]; ABC-type transporter activity [GO:0140359]; ATP binding [GO:0005524]	ABC-type transporter activity [GO:0140359]; ATP binding [GO:0005524]	GO:0005524; GO:0016021; GO:0140359	LTILVVAVLFVIVK	(W*) Large Sample Approx. w/ corr. for tied ranks	0.0153902
A0A1M7H740	A0A1M7H740_RUMFL	"Pyrimidine-nucleoside phosphorylase, EC 2.4.2.2"	SAMN04487860_102160	Ruminococcus flavefaciens	pyrimidine nucleobase metabolic process [GO:0006206]; pyrimidine nucleoside metabolic process [GO:0006213]	NA	"1,4-alpha-oligoglucan phosphorylase activity [GO:0004645]; deoxyuridine phosphorylase activity [GO:0047847]; pyrimidine-nucleoside phosphorylase activity [GO:0016154]; thymidine phosphorylase activity [GO:0009032]; uridine phosphorylase activity [GO:0004850]; pyrimidine nucleobase metabolic process [GO:0006206]; pyrimidine nucleoside metabolic process [GO:0006213]"	"1,4-alpha-oligoglucan phosphorylase activity [GO:0004645]; deoxyuridine phosphorylase activity [GO:0047847]; pyrimidine-nucleoside phosphorylase activity [GO:0016154]; thymidine phosphorylase activity [GO:0009032]; uridine phosphorylase activity [GO:0004850]"	GO:0004645; GO:0004850; GO:0006206; GO:0006213; GO:0009032; GO:0016154; GO:0047847	VGHSAGK	(W*) Large Sample Approx. w/ corr. for tied ranks	0.0305705
A0A1M7H8X0	A0A1M7H8X0_RUMFL	Heptaprenyl diphosphate synthase	SAMN04487860_102185	Ruminococcus flavefaciens	NA	integral component of membrane [GO:0016021]	integral component of membrane [GO:0016021]	NA	GO:0016021	RLAELALLTAVALIIFIIELRIPNLVAIPGVK	(W*) Large Sample Approx. w/ corr. for tied ranks	0.00517529
A0A1M7HFE9	A0A1M7HFE9_RUMFL	Uncharacterized protein	SAMN04487860_102323	Ruminococcus flavefaciens	NA	integral component of membrane [GO:0016021]	integral component of membrane [GO:0016021]	NA	GO:0016021	ILRLIIGFRR	(W*) Large Sample Approx. w/ corr. for tied ranks	0.0305705
A0A1M7HNY5	A0A1M7HNY5_RUMFL	Uncharacterized protein	SAMN04487860_1038	Ruminococcus flavefaciens	cellulose catabolic process [GO:0030245]	NA	cellulose catabolic process [GO:0030245]	NA	GO:0030245	LPESLILYRK	(W*) Large Sample Approx. w/ corr. for tied ranks	0.0305705
A0A1M7IF63	A0A1M7IF63_RUMFL	ADP-ribosylglycohydrolase	SAMN04487860_10484	Ruminococcus flavefaciens	cellular protein modification process [GO:0006464]	NA	hydrolase activity [GO:0016787]; cellular protein modification process [GO:0006464]	hydrolase activity [GO:0016787]	GO:0006464; GO:0016787	RAFEYAAQYK	(W*) Large Sample Approx. w/ corr. for tied ranks	0.0305705
A0A1M7IJE0	A0A1M7IJE0_RUMFL	"Arginine--tRNA ligase, EC 6.1.1.19 (Arginyl-tRNA synthetase, ArgRS)"	argS SAMN04487860_104153	Ruminococcus flavefaciens	arginyl-tRNA aminoacylation [GO:0006420]	cytoplasm [GO:0005737]	cytoplasm [GO:0005737]; arginine-tRNA ligase activity [GO:0004814]; ATP binding [GO:0005524]; arginyl-tRNA aminoacylation [GO:0006420]	arginine-tRNA ligase activity [GO:0004814]; ATP binding [GO:0005524]	GO:0004814; GO:0005524; GO:0005737; GO:0006420	ALRMPPR	(W*) Large Sample Approx. w/ corr. for tied ranks	0.013002
A0A1M7IJP4	A0A1M7IJP4_RUMFL	Uncharacterized protein	SAMN04487860_104162	Ruminococcus flavefaciens	NA	integral component of membrane [GO:0016021]	integral component of membrane [GO:0016021]	NA	GO:0016021	YAPKEFK	(W*) Large Sample Approx. w/ corr. for tied ranks	0.00517529
A0A1M7J871	A0A1M7J871_RUMFL	Cell division protein FtsL	SAMN04487860_105194	Ruminococcus flavefaciens	cell division [GO:0051301]	integral component of membrane [GO:0016021]; plasma membrane [GO:0005886]	integral component of membrane [GO:0016021]; plasma membrane [GO:0005886]; cell division [GO:0051301]	NA	GO:0005886; GO:0016021; GO:0051301	IQTGDVVTIPEQEK	(W*) Large Sample Approx. w/ corr. for tied ranks	0.0305705
A0A1M7JAA0	A0A1M7JAA0_RUMFL	"EAL domain, c-di-GMP-specific phosphodiesterase class I (Or its enzymatically inactive variant)"	SAMN04487860_105229	Ruminococcus flavefaciens	NA	NA	NA	NA	NA	LLNIDMLK	(W*) Large Sample Approx. w/ corr. for tied ranks	0.0305705
A0A1M7JZ65	A0A1M7JZ65_RUMFL	Biotin transporter	SAMN04487860_1075	Ruminococcus flavefaciens	NA	integral component of membrane [GO:0016021]; plasma membrane [GO:0005886]	integral component of membrane [GO:0016021]; plasma membrane [GO:0005886]; biotin transmembrane transporter activity [GO:0015225]	biotin transmembrane transporter activity [GO:0015225]	GO:0005886; GO:0015225; GO:0016021	LILALIITDRVKK	(W*) Large Sample Approx. w/ corr. for tied ranks	0.0305705
A0A1M7KIL6	A0A1M7KIL6_RUMFL	Uncharacterized protein	SAMN04487860_1098	Ruminococcus flavefaciens	NA	NA	NA	NA	NA	RAIELSLKK	(W*) Large Sample Approx. w/ corr. for tied ranks	0.013002
A0A1M7KKG2	A0A1M7KKG2_RUMFL	Stage 0 sporulation protein A homolog	SAMN04487860_10945	Ruminococcus flavefaciens	"phosphorelay signal transduction system [GO:0000160]; regulation of transcription, DNA-templated [GO:0006355]"	NA	"DNA binding [GO:0003677]; phosphorelay signal transduction system [GO:0000160]; regulation of transcription, DNA-templated [GO:0006355]"	DNA binding [GO:0003677]	GO:0000160; GO:0003677; GO:0006355	DHVSCPILFLTAK	(W*) Large Sample Approx. w/ corr. for tied ranks	0.013002
A0A1M7M2F0	A0A1M7M2F0_RUMFL	Uncharacterized protein	SAMN04487860_1189	Ruminococcus flavefaciens	NA	NA	NA	NA	NA	RCPEILSPIKAAK	(W*) Large Sample Approx. w/ corr. for tied ranks	0.0305705
A0A1M7MAL5	A0A1M7MAL5_RUMFL	Pimeloyl-ACP methyl ester carboxylesterase	SAMN04487860_12040	Ruminococcus flavefaciens	NA	integral component of membrane [GO:0016021]	integral component of membrane [GO:0016021]	NA	GO:0016021	LLLSKEK	(W*) Large Sample Approx. w/ corr. for tied ranks	0.0137607
A0A1M7MIN3	A0A1M7MIN3_RUMFL	Stage 0 sporulation protein A homolog	SAMN04487860_12314	Ruminococcus flavefaciens	phosphorelay signal transduction system [GO:0000160]	NA	DNA binding [GO:0003677]; phosphorelay signal transduction system [GO:0000160]	DNA binding [GO:0003677]	GO:0000160; GO:0003677	LLIHAKK	(W*) Large Sample Approx. w/ corr. for tied ranks	0.00517529
A0A315XSW9	A0A315XSW9_RUMFL	"Histidine kinase, EC 2.7.13.3"	IE37_03350	Ruminococcus flavefaciens	NA	integral component of membrane [GO:0016021]	integral component of membrane [GO:0016021]; phosphorelay sensor kinase activity [GO:0000155]	phosphorelay sensor kinase activity [GO:0000155]	GO:0000155; GO:0016021	LLLPIKK	(W*) Large Sample Approx. w/ corr. for tied ranks	0.013002
A0A315XTT6	A0A315XTT6_RUMFL	O-glycosyl hydrolase	IE37_03420	Ruminococcus flavefaciens	polysaccharide catabolic process [GO:0000272]; sphingolipid metabolic process [GO:0006665]	cellular anatomical entity [GO:0110165]	cellular anatomical entity [GO:0110165]; glucosylceramidase activity [GO:0004348]; polysaccharide catabolic process [GO:0000272]; sphingolipid metabolic process [GO:0006665]	glucosylceramidase activity [GO:0004348]	GO:0000272; GO:0004348; GO:0006665; GO:0110165	KNELSASGTSFSATLPSESVTTFVLSGEGGGQDPSK	(W*) Large Sample Approx. w/ corr. for tied ranks	0.0359992
A0A315XUS9	A0A315XUS9_RUMFL	Uncharacterized membrane protein YjjP (DUF1212 family)	IE37_02846	Ruminococcus flavefaciens	NA	integral component of membrane [GO:0016021]	integral component of membrane [GO:0016021]; transmembrane transporter activity [GO:0022857]	transmembrane transporter activity [GO:0022857]	GO:0016021; GO:0022857	AVLIVAALPLGLIFAR	(W*) Large Sample Approx. w/ corr. for tied ranks	0.00517529
A0A315XWK3	A0A315XWK3_RUMFL	Cu+-exporting ATPase	IE37_02754	Ruminococcus flavefaciens	NA	integral component of membrane [GO:0016021]	integral component of membrane [GO:0016021]; nucleotide binding [GO:0000166]	nucleotide binding [GO:0000166]	GO:0000166; GO:0016021	LLIIRRAAR	(W*) Large Sample Approx. w/ corr. for tied ranks	0.0305705
A0A315XWN1	A0A315XWN1_RUMFL	Exonuclease SbcC	IE37_02398	Ruminococcus flavefaciens	NA	NA	exonuclease activity [GO:0004527]	exonuclease activity [GO:0004527]	GO:0004527	ARAEVCSRESEENDR	(W*) Large Sample Approx. w/ corr. for tied ranks	0.0130073
A0A315XXL3	A0A315XXL3_RUMFL	ATP-binding cassette subfamily B protein	IE37_02128	Ruminococcus flavefaciens	NA	integral component of membrane [GO:0016021]	integral component of membrane [GO:0016021]; ABC-type transporter activity [GO:0140359]; ATP binding [GO:0005524]	ABC-type transporter activity [GO:0140359]; ATP binding [GO:0005524]	GO:0005524; GO:0016021; GO:0140359	DGGEDNV	(W*) Large Sample Approx. w/ corr. for tied ranks	0.0305705
A0A315Y0R6	A0A315Y0R6_RUMFL	CAAX prenyl protease-like protein	IE37_02184	Ruminococcus flavefaciens	CAAX-box protein processing [GO:0071586]	integral component of membrane [GO:0016021]	integral component of membrane [GO:0016021]; metalloendopeptidase activity [GO:0004222]; CAAX-box protein processing [GO:0071586]	metalloendopeptidase activity [GO:0004222]	GO:0004222; GO:0016021; GO:0071586	LADVFQYIPMAVLAVIFMLLLLR	(W*) Large Sample Approx. w/ corr. for tied ranks	0.0359992
A0A315Y1N9	A0A315Y1N9_RUMFL	Stage II sporulation protein E	IE37_01140	Ruminococcus flavefaciens	NA	integral component of membrane [GO:0016021]	integral component of membrane [GO:0016021]; phosphatase activity [GO:0016791]	phosphatase activity [GO:0016791]	GO:0016021; GO:0016791	LSSLALIVIIK	(W*) Large Sample Approx. w/ corr. for tied ranks	0.0478344
A0A315Y3M9	A0A315Y3M9_RUMFL	Acetyltransferase (GNAT) family protein	IE37_00782	Ruminococcus flavefaciens	NA	NA	N-acetyltransferase activity [GO:0008080]	N-acetyltransferase activity [GO:0008080]	GO:0008080	LYTAFGFTHNNNFMQYK	(W*) Large Sample Approx. w/ corr. for tied ranks	0.0305705
A0A315YNK1	A0A315YNK1_RUMFL	Four helix bundle protein	IE37_01267	Ruminococcus flavefaciens	NA	NA	NA	NA	NA	SNSIVGEK	(W*) Large Sample Approx. w/ corr. for tied ranks	0.013002
W7UB92	W7UB92_RUMFL	Uncharacterized protein	RF007C_13400	Ruminococcus flavefaciens 007c	NA	integral component of membrane [GO:0016021]	integral component of membrane [GO:0016021]	NA	GO:0016021	LTAAVVLLLLMIVIPAVK	(W*) Large Sample Approx. w/ corr. for tied ranks	0.000642885
W7UBI6	W7UBI6_RUMFL	PBPb domain-containing protein	RF007C_07925	Ruminococcus flavefaciens 007c	NA	cellular anatomical entity [GO:0110165]	cellular anatomical entity [GO:0110165]	NA	GO:0110165	SMDDLKGK	(W*) Large Sample Approx. w/ corr. for tied ranks	0.00190626
W7UF42	W7UF42_RUMFL	Thiamine biosynthesis protein ThiF	RF007C_08790	Ruminococcus flavefaciens 007c	NA	NA	ubiquitin-like modifier activating enzyme activity [GO:0008641]	ubiquitin-like modifier activating enzyme activity [GO:0008641]	GO:0008641	MFYMPETADK	(W*) Large Sample Approx. w/ corr. for tied ranks	0.000642885
W7UFA1	W7UFA1_RUMFL	TGc domain-containing protein	RF007C_09140	Ruminococcus flavefaciens 007c	NA	integral component of membrane [GO:0016021]	integral component of membrane [GO:0016021]	NA	GO:0016021	DIFLVLLSILALIGFVLLR	(W*) Large Sample Approx. w/ corr. for tied ranks	0.0305705
W7UGI1	W7UGI1_RUMFL	Uncharacterized protein	RF007C_11745	Ruminococcus flavefaciens 007c	NA	integral component of membrane [GO:0016021]	integral component of membrane [GO:0016021]; antiporter activity [GO:0015297]; xenobiotic transmembrane transporter activity [GO:0042910]	antiporter activity [GO:0015297]; xenobiotic transmembrane transporter activity [GO:0042910]	GO:0015297; GO:0016021; GO:0042910	IGVIALLIGTVGFR	(W*) Large Sample Approx. w/ corr. for tied ranks	0.0470448
W7UH46	W7UH46_RUMFL	"3-oxoacyl-[acyl-carrier-protein] synthase 2, EC 2.3.1.179"	RF007C_09835	Ruminococcus flavefaciens 007c	fatty acid biosynthetic process [GO:0006633]	NA	3-oxoacyl-[acyl-carrier-protein] synthase activity [GO:0004315]; fatty acid biosynthetic process [GO:0006633]	3-oxoacyl-[acyl-carrier-protein] synthase activity [GO:0004315]	GO:0004315; GO:0006633	DFNEEDYYDVK	(W*) Large Sample Approx. w/ corr. for tied ranks	0.0305705
W7UKW6	W7UKW6_RUMFL	Uncharacterized protein	RF007C_12725	Ruminococcus flavefaciens 007c	NA	integral component of membrane [GO:0016021]	integral component of membrane [GO:0016021]	NA	GO:0016021	QTGLHIVLILAACIGLKNLFNNR	(W*) Large Sample Approx. w/ corr. for tied ranks	0.0305705
W7UKX4	W7UKX4_RUMFL	FtsX domain-containing protein	RF007C_12530	Ruminococcus flavefaciens 007c	NA	integral component of membrane [GO:0016021]; plasma membrane [GO:0005886]	integral component of membrane [GO:0016021]; plasma membrane [GO:0005886]	NA	GO:0005886; GO:0016021	LFFVLFALCMLLVIFVTISVSER	(W*) Large Sample Approx. w/ corr. for tied ranks	0.00336407
W7ULL9	W7ULL9_RUMFL	"Indolepyruvate oxidoreductase subunit IorA, IOR, EC 1.2.7.8 (Indolepyruvate ferredoxin oxidoreductase subunit alpha)"	RF007C_04175	Ruminococcus flavefaciens 007c	NA	NA	"4 iron, 4 sulfur cluster binding [GO:0051539]; indolepyruvate ferredoxin oxidoreductase activity [GO:0043805]; metal ion binding [GO:0046872]; thiamine pyrophosphate binding [GO:0030976]"	"4 iron, 4 sulfur cluster binding [GO:0051539]; indolepyruvate ferredoxin oxidoreductase activity [GO:0043805]; metal ion binding [GO:0046872]; thiamine pyrophosphate binding [GO:0030976]"	GO:0030976; GO:0043805; GO:0046872; GO:0051539	NIGVNNVK	(W*) Large Sample Approx. w/ corr. for tied ranks	0.0305705
W7ULY4	W7ULY4_RUMFL	Cation transporter	RF007C_10645	Ruminococcus flavefaciens 007c	NA	integral component of membrane [GO:0016021]; plasma membrane [GO:0005886]	integral component of membrane [GO:0016021]; plasma membrane [GO:0005886]; ATP binding [GO:0005524]; ATP hydrolysis activity [GO:0016887]; ATPase-coupled cation transmembrane transporter activity [GO:0019829]; metal ion binding [GO:0046872]	ATP binding [GO:0005524]; ATP hydrolysis activity [GO:0016887]; ATPase-coupled cation transmembrane transporter activity [GO:0019829]; metal ion binding [GO:0046872]	GO:0005524; GO:0005886; GO:0016021; GO:0016887; GO:0019829; GO:0046872	LILPQPIR	(W*) Large Sample Approx. w/ corr. for tied ranks	0.026531
W7UM66	W7UM66_RUMFL	Uncharacterized protein	RF007C_00690	Ruminococcus flavefaciens 007c	NA	integral component of membrane [GO:0016021]	integral component of membrane [GO:0016021]	NA	GO:0016021	FKADIVIR	(W*) Large Sample Approx. w/ corr. for tied ranks	0.0305705
W7UN08	W7UN08_RUMFL	Uncharacterized protein	RF007C_05645	Ruminococcus flavefaciens 007c	NA	NA	calcium ion binding [GO:0005509]	calcium ion binding [GO:0005509]	GO:0005509	LKGLSVIIKGLIK	(W*) Large Sample Approx. w/ corr. for tied ranks	7.41269e-05
W7USX9	W7USX9_RUMFL	Uncharacterized protein	RF007C_00985	Ruminococcus flavefaciens 007c	NA	integral component of membrane [GO:0016021]	integral component of membrane [GO:0016021]	NA	GO:0016021	GAPSGNK	(W*) Large Sample Approx. w/ corr. for tied ranks	0.0012506
W7UTY7	W7UTY7_RUMFL	Uncharacterized protein	RF007C_13080	Ruminococcus flavefaciens 007c	NA	integral component of membrane [GO:0016021]	integral component of membrane [GO:0016021]	NA	GO:0016021	TYGAMQANFMDECMEYPDAPCNR	(W*) Large Sample Approx. w/ corr. for tied ranks	0.0305705
W7UWX3	W7UWX3_RUMFL	Protein-export membrane protein SecF	secF RF007C_14915	Ruminococcus flavefaciens 007c	intracellular protein transmembrane transport [GO:0065002]; protein targeting [GO:0006605]; protein transport by the Sec complex [GO:0043952]	integral component of membrane [GO:0016021]; plasma membrane [GO:0005886]	integral component of membrane [GO:0016021]; plasma membrane [GO:0005886]; protein-transporting ATPase activity [GO:0015450]; intracellular protein transmembrane transport [GO:0065002]; protein targeting [GO:0006605]; protein transport by the Sec complex [GO:0043952]	protein-transporting ATPase activity [GO:0015450]	GO:0005886; GO:0006605; GO:0015450; GO:0016021; GO:0043952; GO:0065002	RLILGVVIAVLVVCLAGAIIRGIHLAIEFK	(W*) Large Sample Approx. w/ corr. for tied ranks	0.0305705
W7UXM2	W7UXM2_RUMFL	Uncharacterized protein	RF007C_06960	Ruminococcus flavefaciens 007c	NA	integral component of membrane [GO:0016021]	integral component of membrane [GO:0016021]	NA	GO:0016021	VKLIKAEFK	(W*) Large Sample Approx. w/ corr. for tied ranks	0.0130073
W7UYR6	W7UYR6_RUMFL	Uncharacterized protein	RF007C_08840	Ruminococcus flavefaciens 007c	NA	integral component of membrane [GO:0016021]	integral component of membrane [GO:0016021]	NA	GO:0016021	AKLIIWLVVIAVIIGIIVMVIR	(W*) Large Sample Approx. w/ corr. for tied ranks	0.0359992
W7V2C7	W7V2C7_RUMFL	Uncharacterized protein	RF007C_02975	Ruminococcus flavefaciens 007c	NA	integral component of membrane [GO:0016021]	integral component of membrane [GO:0016021]; ATP binding [GO:0005524]; DNA binding [GO:0003677]	ATP binding [GO:0005524]; DNA binding [GO:0003677]	GO:0003677; GO:0005524; GO:0016021	KTVSETEYFYR	(W*) Large Sample Approx. w/ corr. for tied ranks	0.013002
W7V3K2	W7V3K2_RUMFL	Uncharacterized protein	RF007C_04535	Ruminococcus flavefaciens 007c	cellulose catabolic process [GO:0030245]	NA	"hydrolase activity, hydrolyzing O-glycosyl compounds [GO:0004553]; cellulose catabolic process [GO:0030245]"	"hydrolase activity, hydrolyzing O-glycosyl compounds [GO:0004553]"	GO:0004553; GO:0030245	ARYVRLNVK	(W*) Large Sample Approx. w/ corr. for tied ranks	0.00190626
A0A2N5NH88	A0A2N5NH88_RUMGN	Conjugal transfer protein TraE	CDL18_09565	Ruminococcus gnavus	intein-mediated protein splicing [GO:0016539]	NA	intein-mediated protein splicing [GO:0016539]	NA	GO:0016539	PIKLTRSEK	(W*) Large Sample Approx. w/ corr. for tied ranks	0.0130073
A0A2N5NIH7	A0A2N5NIH7_RUMGN	Acyl-CoA thioesterase (SGNH/GDSL hydrolase family protein)	CCY17_07130 CDL27_15790 DW142_14505 DW671_13005 DWY88_16270 DXC31_05600	Ruminococcus gnavus	NA	integral component of membrane [GO:0016021]	integral component of membrane [GO:0016021]; hydrolase activity [GO:0016787]	hydrolase activity [GO:0016787]	GO:0016021; GO:0016787	KILKITLSIVLILILAAGIGLTYLVGAAGGGGPFDFVWK	(W*) Large Sample Approx. w/ corr. for tied ranks	0.0305705
A0A2N5NKD6	A0A2N5NKD6_RUMGN	HTH lacI-type domain-containing protein	CDL18_05530	Ruminococcus gnavus	"regulation of transcription, DNA-templated [GO:0006355]"	NA	"DNA binding [GO:0003677]; regulation of transcription, DNA-templated [GO:0006355]"	DNA binding [GO:0003677]	GO:0003677; GO:0006355	HPVIETIRAIVER	(W*) Large Sample Approx. w/ corr. for tied ranks	0.0305705
A0A2N5NMH5	A0A2N5NMH5_RUMGN	Spore germination protein	CDL18_00520	Ruminococcus gnavus	spore germination [GO:0009847]	integral component of membrane [GO:0016021]	integral component of membrane [GO:0016021]; spore germination [GO:0009847]	NA	GO:0009847; GO:0016021	RAILYFIDGFVKDEAMLK	(W*) Large Sample Approx. w/ corr. for tied ranks	0.0359992
A0A2N5NRU8	A0A2N5NRU8_RUMGN	DNA primase	CDL27_08075	Ruminococcus gnavus	NA	NA	nucleotide binding [GO:0000166]	nucleotide binding [GO:0000166]	GO:0000166	GFRGVHVK	(W*) Large Sample Approx. w/ corr. for tied ranks	0.0263413
A0A2N5NZZ5	A0A2N5NZZ5_RUMGN	Uncharacterized protein	CDL26_16170	Ruminococcus gnavus	NA	NA	NA	NA	NA	LAAHGYK	(W*) Large Sample Approx. w/ corr. for tied ranks	0.0305705
A0A2N5P0N3	A0A2N5P0N3_RUMGN	"Cytosine-specific methyltransferase, EC 2.1.1.37"	CDL25_09660	Ruminococcus gnavus	DNA restriction-modification system [GO:0009307]	NA	DNA (cytosine-5-)-methyltransferase activity [GO:0003886]; DNA restriction-modification system [GO:0009307]	DNA (cytosine-5-)-methyltransferase activity [GO:0003886]	GO:0003886; GO:0009307	FTEMGYHIQYK	(W*) Large Sample Approx. w/ corr. for tied ranks	0.0305705
A0A2N5P3N9	A0A2N5P3N9_RUMGN	Uncharacterized protein	CDL25_05680	Ruminococcus gnavus	NA	integral component of membrane [GO:0016021]	integral component of membrane [GO:0016021]	NA	GO:0016021	ELLNFLKQVPLPILILVILVLVIVTIVIAIQYMK	(W*) Large Sample Approx. w/ corr. for tied ranks	0.0329224
A0A2N5P3S3	A0A2N5P3S3_RUMGN	Helicase ATP-binding domain-containing protein	CDL23_15705	Ruminococcus gnavus	NA	NA	ATP binding [GO:0005524]; nucleic acid binding [GO:0003676]	ATP binding [GO:0005524]; nucleic acid binding [GO:0003676]	GO:0003676; GO:0005524	SFVILLKIIK	(W*) Large Sample Approx. w/ corr. for tied ranks	0.000442337
A0A2N5PH27	A0A2N5PH27_RUMGN	Tyr recombinase domain-containing protein	CDL26_02600	Ruminococcus gnavus	DNA integration [GO:0015074]; DNA recombination [GO:0006310]	NA	DNA binding [GO:0003677]; DNA integration [GO:0015074]; DNA recombination [GO:0006310]	DNA binding [GO:0003677]	GO:0003677; GO:0006310; GO:0015074	LGEAEPK	(W*) Large Sample Approx. w/ corr. for tied ranks	0.013002
A0A2N5PLK6	A0A2N5PLK6_RUMGN	DUF4135 domain-containing protein	CDL23_06690	Ruminococcus gnavus	carbohydrate metabolic process [GO:0005975]	NA	carbohydrate metabolic process [GO:0005975]	NA	GO:0005975	ILLCEFEYYK	(W*) Large Sample Approx.	0.000157052
A0A2N5PWI9	A0A2N5PWI9_RUMGN	Uncharacterized protein	CDL20_14440	Ruminococcus gnavus	DNA integration [GO:0015074]; DNA recombination [GO:0006310]	NA	DNA binding [GO:0003677]; DNA integration [GO:0015074]; DNA recombination [GO:0006310]	DNA binding [GO:0003677]	GO:0003677; GO:0006310; GO:0015074	KPVLKDCK	(W*) Large Sample Approx. w/ corr. for tied ranks	0.00190626
A0A2N5PWR7	A0A2N5PWR7_RUMGN	Uncharacterized protein	CDL20_13990	Ruminococcus gnavus	NA	NA	NA	NA	NA	LKTVNLLIK	(W*) Large Sample Approx. w/ corr. for tied ranks	0.0305705
A0A2N5PY33	A0A2N5PY33_RUMGN	Uncharacterized protein	CDL20_11595	Ruminococcus gnavus	NA	NA	ATP binding [GO:0005524]; nucleic acid binding [GO:0003676]	ATP binding [GO:0005524]; nucleic acid binding [GO:0003676]	GO:0003676; GO:0005524	DDEMEQSK	(W*) Large Sample Approx. w/ corr. for tied ranks	0.0305705
A0A396G094	A0A396G094_RUMGN	ABC transporter permease	DW142_07280 DWZ70_16140	Ruminococcus gnavus	transmembrane transport [GO:0055085]	integral component of membrane [GO:0016021]; plasma membrane [GO:0005886]	integral component of membrane [GO:0016021]; plasma membrane [GO:0005886]; transmembrane transport [GO:0055085]	NA	GO:0005886; GO:0016021; GO:0055085	LILLLLGVSILSFLLLK	(W*) Large Sample Approx. w/ corr. for tied ranks	0.0470448
A0A396G0A4	A0A396G0A4_RUMGN	MFS transporter	DWZ70_16095	Ruminococcus gnavus	NA	integral component of membrane [GO:0016021]; plasma membrane [GO:0005886]	integral component of membrane [GO:0016021]; plasma membrane [GO:0005886]; transmembrane transporter activity [GO:0022857]	transmembrane transporter activity [GO:0022857]	GO:0005886; GO:0016021; GO:0022857	LLLLALR	(W*) Large Sample Approx. w/ corr. for tied ranks	0.000642885
A0A396G209	A0A396G209_RUMGN	Helicase	DWZ70_13630	Ruminococcus gnavus	NA	NA	helicase activity [GO:0004386]	helicase activity [GO:0004386]	GO:0004386	FALLPWK	(W*) Large Sample Approx. w/ corr. for tied ranks	0.0359992
A0A396G6A7	A0A396G6A7_RUMGN	"Histidine kinase, EC 2.7.13.3"	DWZ70_11345	Ruminococcus gnavus	NA	integral component of membrane [GO:0016021]	integral component of membrane [GO:0016021]; phosphorelay sensor kinase activity [GO:0000155]	phosphorelay sensor kinase activity [GO:0000155]	GO:0000155; GO:0016021	MYIVIGVLSIAILIFICILVNYKR	(W*) Large Sample Approx. w/ corr. for tied ranks	0.0305705
A0A396G792	A0A396G792_RUMGN	Uncharacterized protein	DWZ70_02610	Ruminococcus gnavus	NA	NA	NA	NA	NA	DDDEAPK	(W*) Large Sample Approx. w/ corr. for tied ranks	0.00289338
A0A396G7X1	A0A396G7X1_RUMGN	Uncharacterized protein	DWZ70_02930	Ruminococcus gnavus	NA	NA	NA	NA	NA	HAYMIFR	(W*) Large Sample Approx. w/ corr. for tied ranks	0.00517529
A0A3E4K2X1	A0A3E4K2X1_RUMGN	SIS domain-containing protein	DW812_16805 DWX36_12620 DWY88_07010 DXC31_16540	Ruminococcus gnavus	carbohydrate derivative metabolic process [GO:1901135]	NA	carbohydrate derivative binding [GO:0097367]; carbohydrate derivative metabolic process [GO:1901135]	carbohydrate derivative binding [GO:0097367]	GO:0097367; GO:1901135	VAKFLPR	(W*) Large Sample Approx. w/ corr. for tied ranks	0.0215431
A0A3E4URM7	A0A3E4URM7_RUMGN	Alpha/beta hydrolase	DXC31_18220	Ruminococcus gnavus	NA	integral component of membrane [GO:0016021]	integral component of membrane [GO:0016021]; hydrolase activity [GO:0016787]	hydrolase activity [GO:0016787]	GO:0016021; GO:0016787	KKIWIIIK	(W*) Large Sample Approx. w/ corr. for tied ranks	0.0305705
A0A3E4UUS9	A0A3E4UUS9_RUMGN	"Alpha-L-rhamnosidase, EC 3.2.1.40"	DXC31_17065	Ruminococcus gnavus	carbohydrate metabolic process [GO:0005975]	NA	alpha-L-rhamnosidase activity [GO:0030596]; carbohydrate metabolic process [GO:0005975]	alpha-L-rhamnosidase activity [GO:0030596]	GO:0005975; GO:0030596	RGMVAEYGACPWADAGVIIPWNVYCHYGSK	(W*) Large Sample Approx. w/ corr. for tied ranks	0.0413429
A0A3E4UV35	A0A3E4UV35_RUMGN	XRE family transcriptional regulator	DW812_04195 DXC31_16800	Ruminococcus gnavus	NA	NA	DNA binding [GO:0003677]	DNA binding [GO:0003677]	GO:0003677	NLRGMTQKYLGK	(W*) Large Sample Approx. w/ corr. for tied ranks	0.0305705
A0A3E4VCZ0	A0A3E4VCZ0_RUMGN	Uncharacterized protein	DXC31_02565	Ruminococcus gnavus	NA	NA	NA	NA	NA	TSYKKGK	(W*) Large Sample Approx. w/ corr. for tied ranks	0.00810027
A0A412BLB1	A0A412BLB1_RUMGN	RnlA-toxin_DBD domain-containing protein	DWY88_19060	Ruminococcus gnavus	NA	NA	endoribonuclease activity [GO:0004521]	endoribonuclease activity [GO:0004521]	GO:0004521	RALAIIDEYYE	(W*) Large Sample Approx. w/ corr. for tied ranks	0.0265908
A0A412NI12	A0A412NI12_RUMGN	Phage tail tape measure protein	DWX36_07790	Ruminococcus gnavus	NA	integral component of membrane [GO:0016021]	integral component of membrane [GO:0016021]	NA	GO:0016021	ITTWGENVK	(W*) Large Sample Approx. w/ corr. for tied ranks	0.0446277
A0A414D4J2	A0A414D4J2_RUMGN	Nitroreductase domain-containing protein	DW812_12085	Ruminococcus gnavus	NA	NA	oxidoreductase activity [GO:0016491]	oxidoreductase activity [GO:0016491]	GO:0016491	ARVNSHK	(W*) Large Sample Approx. w/ corr. for tied ranks	0.0305705
A0A414D889	A0A414D889_RUMGN	"Penicillin-binding protein 1A, EC 2.4.1.129, EC 3.4.16.4"	DW812_08955	Ruminococcus gnavus	peptidoglycan biosynthetic process [GO:0009252]; response to antibiotic [GO:0046677]	plasma membrane [GO:0005886]	plasma membrane [GO:0005886]; penicillin binding [GO:0008658]; peptidoglycan glycosyltransferase activity [GO:0008955]; serine-type D-Ala-D-Ala carboxypeptidase activity [GO:0009002]; peptidoglycan biosynthetic process [GO:0009252]; response to antibiotic [GO:0046677]	penicillin binding [GO:0008658]; peptidoglycan glycosyltransferase activity [GO:0008955]; serine-type D-Ala-D-Ala carboxypeptidase activity [GO:0009002]	GO:0005886; GO:0008658; GO:0008955; GO:0009002; GO:0009252; GO:0046677	EEEDDEDDDDK	(W*) Large Sample Approx. w/ corr. for tied ranks	0.0413429
A0A414D8K8	A0A414D8K8_RUMGN	Tyro protein tyrosine kinase-binding protein	DW812_08345	Ruminococcus gnavus	NA	integral component of membrane [GO:0016021]	integral component of membrane [GO:0016021]; kinase activity [GO:0016301]	kinase activity [GO:0016301]	GO:0016021; GO:0016301	NKPMGWPILYTLATLAGVAVLAILK	(W*) Large Sample Approx. w/ corr. for tied ranks	0.0305705
A0A414SD00	A0A414SD00_RUMGN	Holin	DW270_12250	Ruminococcus gnavus	NA	integral component of membrane [GO:0016021]	integral component of membrane [GO:0016021]	NA	GO:0016021	SEGDSDDESEDEEEGE	(W*) Large Sample Approx. w/ corr. for tied ranks	0.0305705
A0A414UQH2	A0A414UQH2_RUMGN	DUF1738 domain-containing protein	DW243_18215	Ruminococcus gnavus	NA	NA	single-stranded DNA binding [GO:0003697]	single-stranded DNA binding [GO:0003697]	GO:0003697	EGEHYTVYLDGER	(W*) Large Sample Approx. w/ corr. for tied ranks	0.0305705
A0A414UU05	A0A414UU05_RUMGN	"Beta-xylanase, EC 3.2.1.8"	DW142_04815 DW243_11985 DWY88_15850	Ruminococcus gnavus	polysaccharide catabolic process [GO:0000272]	integral component of membrane [GO:0016021]	"integral component of membrane [GO:0016021]; carbohydrate binding [GO:0030246]; endo-1,4-beta-xylanase activity [GO:0031176]; polysaccharide catabolic process [GO:0000272]"	"carbohydrate binding [GO:0030246]; endo-1,4-beta-xylanase activity [GO:0031176]"	GO:0000272; GO:0016021; GO:0030246; GO:0031176	HFNAVTFENELK	(W*) Large Sample Approx. w/ corr. for tied ranks	0.0305705
A0A414UXZ6	A0A414UXZ6_RUMGN	Radical SAM protein	DW243_05250	Ruminococcus gnavus	NA	NA	catalytic activity [GO:0003824]; iron-sulfur cluster binding [GO:0051536]; metal ion binding [GO:0046872]	catalytic activity [GO:0003824]; iron-sulfur cluster binding [GO:0051536]; metal ion binding [GO:0046872]	GO:0003824; GO:0046872; GO:0051536	GCHWNKCYFCGLYK	(W*) Large Sample Approx. w/ corr. for tied ranks	0.0305705
A0A415S7N6	A0A415S7N6_RUMGN	Uncharacterized protein	DWZ50_12685	Ruminococcus gnavus	NA	NA	NA	NA	NA	GGEPLLR	(W*) Large Sample Approx. w/ corr. for tied ranks	0.026531
A0A415SAH2	A0A415SAH2_RUMGN	"Group II intron reverse transcriptase/maturase, EC 2.7.7.49"	ltrA DWZ50_07815	Ruminococcus gnavus	NA	NA	RNA-directed DNA polymerase activity [GO:0003964]	RNA-directed DNA polymerase activity [GO:0003964]	GO:0003964	AVLYGLRTKK	(W*) Large Sample Approx. w/ corr. for tied ranks	0.0305705
A0A415SAT6	A0A415SAT6_RUMGN	"Histidine kinase, EC 2.7.13.3"	DWZ50_07065	Ruminococcus gnavus	NA	integral component of membrane [GO:0016021]	integral component of membrane [GO:0016021]; phosphorelay sensor kinase activity [GO:0000155]	phosphorelay sensor kinase activity [GO:0000155]	GO:0000155; GO:0016021	ILIKPIIYLSK	(W*) Large Sample Approx. w/ corr. for tied ranks	0.0475557
A0A415SED9	A0A415SED9_RUMGN	DUF11 domain-containing protein	DWZ50_00875	Ruminococcus gnavus	NA	integral component of membrane [GO:0016021]	integral component of membrane [GO:0016021]	NA	GO:0016021	VKAQLKK	(W*) Large Sample Approx. w/ corr. for tied ranks	0.000196437
A0A415SEK1	A0A415SEK1_RUMGN	YitT family protein	DWZ50_00485	Ruminococcus gnavus	NA	integral component of membrane [GO:0016021]; plasma membrane [GO:0005886]	integral component of membrane [GO:0016021]; plasma membrane [GO:0005886]	NA	GO:0005886; GO:0016021	LILIITIK	(W*) Large Sample Approx. w/ corr. for tied ranks	0.045098
A0A6N2YSP6	A0A6N2YSP6_RUMGN	Membrane protein YdfJ	ydfJ RGLFYP19_00484	Ruminococcus gnavus	NA	integral component of membrane [GO:0016021]; plasma membrane [GO:0005886]	integral component of membrane [GO:0016021]; plasma membrane [GO:0005886]	NA	GO:0005886; GO:0016021	HRILILLIGILLLIPSFFGMAK	(W*) Large Sample Approx. w/ corr. for tied ranks	0.0111414
A0A6N3A459	A0A6N3A459_RUMGN	Uncharacterized protein	RGLFYP36_03403	Ruminococcus gnavus	NA	NA	NA	NA	NA	ILIQISK	(W*) Large Sample Approx. w/ corr. for tied ranks	0.013002
A0A6N3A5U6	A0A6N3A5U6_RUMGN	DUF1156 domain-containing protein	RGLFYP19_00928	Ruminococcus gnavus	NA	NA	NA	NA	NA	DAVEAGLPEDHIHLK	(W*) Large Sample Approx. w/ corr. for tied ranks	0.0305705
A0A6N3CI20	A0A6N3CI20_RUMGN	Polysaccharide biosynthesis protein	RGLFYP36_00716	Ruminococcus gnavus	NA	integral component of membrane [GO:0016021]; plasma membrane [GO:0005886]	integral component of membrane [GO:0016021]; plasma membrane [GO:0005886]	NA	GO:0005886; GO:0016021	DVFIKLTETNIVILTLMFTYFLLQPAYDCWINEKR	(W*) Large Sample Approx. w/ corr. for tied ranks	0.0305705
A0A6N3CIN1	A0A6N3CIN1_RUMGN	"Glycosyltransferase EpsD, EC 2.4.-.-"	epsD RGLFYP36_00711	Ruminococcus gnavus	NA	NA	glycosyltransferase activity [GO:0016757]	glycosyltransferase activity [GO:0016757]	GO:0016757	RALVMEK	(W*) Large Sample Approx. w/ corr. for tied ranks	0.00200523
A0A6N3FFH2	A0A6N3FFH2_RUMGN	Uncharacterized protein	RGLFYP36_01817	Ruminococcus gnavus	NA	integral component of membrane [GO:0016021]	integral component of membrane [GO:0016021]	NA	GO:0016021	KIVRVIR	(W*) Large Sample Approx. w/ corr. for tied ranks	0.0305705
A0A6N3GJ21	A0A6N3GJ21_RUMGN	Uncharacterized protein	RGLFYP36_02424	Ruminococcus gnavus	NA	NA	NA	NA	NA	MHIAALR	(W*) Large Sample Approx. w/ corr. for tied ranks	0.000129782
A0A6N3H4R3	A0A6N3H4R3_RUMGN	Regulatory protein SoxS	soxS_2 RGLFYP36_02834	Ruminococcus gnavus	NA	NA	DNA-binding transcription factor activity [GO:0003700]; sequence-specific DNA binding [GO:0043565]	DNA-binding transcription factor activity [GO:0003700]; sequence-specific DNA binding [GO:0043565]	GO:0003700; GO:0043565	KKIINMLLELR	(W*) Large Sample Approx. w/ corr. for tied ranks	0.0305705
A0A6N3H4S0	A0A6N3H4S0_RUMGN	"Glucosamine-6-phosphate deaminase 1, EC 3.5.99.6"	nagB_2 RGLFYP36_02805	Ruminococcus gnavus	NA	NA	glucosamine-6-phosphate deaminase activity [GO:0004342]	glucosamine-6-phosphate deaminase activity [GO:0004342]	GO:0004342	ILIIISGEDK	(W*) Large Sample Approx. w/ corr. for tied ranks	0.00517529
A0A855HC71	A0A855HC71_RUMGN	Uncharacterized protein	CCY17_03845	Ruminococcus gnavus	NA	NA	NA	NA	NA	MISAYADNEK	(W*) Large Sample Approx. w/ corr. for tied ranks	0.0305705
A0A8B3BUL1	A0A8B3BUL1_RUMGN	Recombinase family protein	DW142_07305	Ruminococcus gnavus	NA	NA	DNA binding [GO:0003677]; DNA strand exchange activity [GO:0000150]	DNA binding [GO:0003677]; DNA strand exchange activity [GO:0000150]	GO:0000150; GO:0003677	EEAIMDALRHFKMI	(W*) Large Sample Approx. w/ corr. for tied ranks	0.013002
A8DD60	A8DD60_RUMGN	Putative ruminococcin A modifying enzyme	rumM	Ruminococcus gnavus	NA	NA	NA	NA	NA	LIWIKLGFDK	(W*) Large Sample Approx. w/ corr. for tied ranks	0.013002
A7AY76	A7AY76_RUMGV	Phage Tail Protein X	RUMGNA_00241	Ruminococcus gnavus (strain ATCC 29149 / VPI C7-9)	NA	NA	NA	NA	NA	SDNDENEEYYSDTEDMEEDE	(W*) Large Sample Approx. w/ corr. for tied ranks	0.0049299
A7B0G2	A7B0G2_RUMGV	"Branched-chain amino acid ABC transporter, permease protein"	RUMGNA_01038	Ruminococcus gnavus (strain ATCC 29149 / VPI C7-9)	NA	integral component of membrane [GO:0016021]; plasma membrane [GO:0005886]	integral component of membrane [GO:0016021]; plasma membrane [GO:0005886]; transmembrane transporter activity [GO:0022857]	transmembrane transporter activity [GO:0022857]	GO:0005886; GO:0016021; GO:0022857	KIAGVPSILWILVLAFILAVLFLGYTSRGR	(W*) Large Sample Approx. w/ corr. for tied ranks	0.0305705
A7B4C6	A7B4C6_RUMGV	"GHMP kinase, N-terminal domain protein"	RUMGNA_02410	Ruminococcus gnavus (strain ATCC 29149 / VPI C7-9)	NA	NA	ATP binding [GO:0005524]; kinase activity [GO:0016301]	ATP binding [GO:0005524]; kinase activity [GO:0016301]	GO:0005524; GO:0016301	PIEVEIKK	(W*) Large Sample Approx. w/ corr. for tied ranks	0.00517529
A7B4V9	A7B4V9_RUMGV	Uncharacterized protein	RUMGNA_02593	Ruminococcus gnavus (strain ATCC 29149 / VPI C7-9)	NA	NA	NA	NA	NA	MVIILLLLMKIMHTHIIQLK	(W*) Large Sample Approx. w/ corr. for tied ranks	0.0397315
A7B7I2	A7B7I2_RUMGV	"Hydroxylamine reductase, EC 1.7.99.1 (Hybrid-cluster protein, HCP) (Prismane protein)"	hcp RUMGNA_03548	Ruminococcus gnavus (strain ATCC 29149 / VPI C7-9)	NA	cytoplasm [GO:0005737]	"cytoplasm [GO:0005737]; 4 iron, 4 sulfur cluster binding [GO:0051539]; hydroxylamine reductase activity [GO:0050418]; metal ion binding [GO:0046872]"	"4 iron, 4 sulfur cluster binding [GO:0051539]; hydroxylamine reductase activity [GO:0050418]; metal ion binding [GO:0046872]"	GO:0005737; GO:0046872; GO:0050418; GO:0051539	KVLLLQLKNPEK	(W*) Large Sample Approx. w/ corr. for tied ranks	0.013002
A7B811	A7B811_RUMGV	"CRISPR-associated protein, Csd1 family"	csd1 RUMGNA_03727	Ruminococcus gnavus (strain ATCC 29149 / VPI C7-9)	NA	NA	NA	NA	NA	RIAIIKAYLMR	(W*) Large Sample Approx. w/ corr. for tied ranks	0.0305705
R7D5H1	R7D5H1_9FIRM	Stage 0 sporulation protein A homolog	BN639_00830	Ruminococcus obeum CAG:39	"phosphorelay signal transduction system [GO:0000160]; regulation of transcription, DNA-templated [GO:0006355]"	NA	"DNA binding [GO:0003677]; phosphorelay signal transduction system [GO:0000160]; regulation of transcription, DNA-templated [GO:0006355]"	DNA binding [GO:0003677]	GO:0000160; GO:0003677; GO:0006355	EAPKILVVDDESR	(W*) Large Sample Approx. w/ corr. for tied ranks	0.0305705
R7D636	R7D636_9FIRM	RNA polymerase sigma factor	BN639_00813	Ruminococcus obeum CAG:39	"DNA-templated transcription, initiation [GO:0006352]; sporulation resulting in formation of a cellular spore [GO:0030435]"	cytoplasm [GO:0005737]	"cytoplasm [GO:0005737]; DNA binding [GO:0003677]; sigma factor activity [GO:0016987]; DNA-templated transcription, initiation [GO:0006352]; sporulation resulting in formation of a cellular spore [GO:0030435]"	DNA binding [GO:0003677]; sigma factor activity [GO:0016987]	GO:0003677; GO:0005737; GO:0006352; GO:0016987; GO:0030435	LVAHVAK	(W*) Large Sample Approx. w/ corr. for tied ranks	0.013002
R7D6X4	R7D6X4_9FIRM	"ATP-dependent helicase/nuclease subunit A, EC 3.1.-.-, EC 3.6.4.12 (ATP-dependent helicase/nuclease AddA)"	addA BN639_00693	Ruminococcus obeum CAG:39	double-strand break repair via homologous recombination [GO:0000724]	NA	3'-5' exonuclease activity [GO:0008408]; ATP binding [GO:0005524]; ATP hydrolysis activity [GO:0016887]; DNA helicase activity [GO:0003678]; double-stranded DNA binding [GO:0003690]; double-strand break repair via homologous recombination [GO:0000724]	3'-5' exonuclease activity [GO:0008408]; ATP binding [GO:0005524]; ATP hydrolysis activity [GO:0016887]; DNA helicase activity [GO:0003678]; double-stranded DNA binding [GO:0003690]	GO:0000724; GO:0003678; GO:0003690; GO:0005524; GO:0008408; GO:0016887	LILSTVHKQIIRR	(W*) Large Sample Approx. w/ corr. for tied ranks	0.013002
R7D8A2	R7D8A2_9FIRM	"dTDP-glucose 4,6-dehydratase, EC 4.2.1.46"	BN639_00907	Ruminococcus obeum CAG:39	nucleotide-sugar metabolic process [GO:0009225]	NA	"dTDP-glucose 4,6-dehydratase activity [GO:0008460]; nucleotide-sugar metabolic process [GO:0009225]"	"dTDP-glucose 4,6-dehydratase activity [GO:0008460]"	GO:0008460; GO:0009225	LIPLIINNALQGKK	(W*) Large Sample Approx. w/ corr. for tied ranks	0.0305705
R7D8V8	R7D8V8_9FIRM	Peptidase M56 family	BN639_01272	Ruminococcus obeum CAG:39	NA	integral component of membrane [GO:0016021]	integral component of membrane [GO:0016021]	NA	GO:0016021	LNIIAAVIILLVKLLAILFKGQVSAR	(W*) Large Sample Approx. w/ corr. for tied ranks	0.0305705
A0A349GNH4	A0A349GNH4_9FIRM	Isoprenyl transferase	DCS38_02475	Ruminococcus sp	NA	NA	"transferase activity, transferring alkyl or aryl (other than methyl) groups [GO:0016765]"	"transferase activity, transferring alkyl or aryl (other than methyl) groups [GO:0016765]"	GO:0016765	AALNETLR	(W*) Large Sample Approx. w/ corr. for tied ranks	0.00517529
A0A349GNK2	A0A349GNK2_9FIRM	"Energy-coupling factor transporter ATP-binding protein EcfA2, EC 3.6.3.-"	DCS38_02640	Ruminococcus sp	NA	plasma membrane [GO:0005886]	plasma membrane [GO:0005886]; ATP binding [GO:0005524]; ATP hydrolysis activity [GO:0016887]; transmembrane transporter activity [GO:0022857]	ATP binding [GO:0005524]; ATP hydrolysis activity [GO:0016887]; transmembrane transporter activity [GO:0022857]	GO:0005524; GO:0005886; GO:0016887; GO:0022857	LILEYIRKR	(W*) Large Sample Approx. w/ corr. for tied ranks	0.00517529
A0A349GNN5	A0A349GNN5_9FIRM	"DNA-directed RNA polymerase, EC 2.7.7.6"	rpoB DCS38_02815	Ruminococcus sp	"transcription, DNA-templated [GO:0006351]"	NA	"DNA binding [GO:0003677]; DNA-directed 5'-3' RNA polymerase activity [GO:0003899]; ribonucleoside binding [GO:0032549]; transcription, DNA-templated [GO:0006351]"	DNA binding [GO:0003677]; DNA-directed 5'-3' RNA polymerase activity [GO:0003899]; ribonucleoside binding [GO:0032549]	GO:0003677; GO:0003899; GO:0006351; GO:0032549	YYVGQVTEGMK	(W*) Large Sample Approx. w/ corr. for tied ranks	0.0305705
A0A349GP27	A0A349GP27_9FIRM	Dynamin_N domain-containing protein	DCS38_03605	Ruminococcus sp	NA	NA	GTPase activity [GO:0003924]; nucleotide binding [GO:0000166]	GTPase activity [GO:0003924]; nucleotide binding [GO:0000166]	GO:0000166; GO:0003924	WNNAVRK	(W*) Large Sample Approx. w/ corr. for tied ranks	0.013002
A0A351ZCI8	A0A351ZCI8_9FIRM	Glycoside hydrolase	DCZ62_00615	Ruminococcus sp	polysaccharide catabolic process [GO:0000272]	NA	"cellulose binding [GO:0030248]; hydrolase activity, hydrolyzing O-glycosyl compounds [GO:0004553]; polysaccharide catabolic process [GO:0000272]"	"cellulose binding [GO:0030248]; hydrolase activity, hydrolyzing O-glycosyl compounds [GO:0004553]"	GO:0000272; GO:0004553; GO:0030248	DDSMVDEDGNETDVCK	(W*) Large Sample Approx. w/ corr. for tied ranks	0.0305705
A0A351ZDB8	A0A351ZDB8_9FIRM	Peptidase	DCZ62_02035	Ruminococcus sp	NA	integral component of membrane [GO:0016021]	integral component of membrane [GO:0016021]	NA	GO:0016021	MPYYLSLALIIILPILAQIHVSSTFNKYAK	(W*) Large Sample Approx. w/ corr. for tied ranks	0.0305705
A0A351ZDH1	A0A351ZDH1_9FIRM	Insulinase family protein	DCZ62_02305	Ruminococcus sp	NA	NA	metal ion binding [GO:0046872]	metal ion binding [GO:0046872]	GO:0046872	ARIVEAARSLK	(W*) Large Sample Approx. w/ corr. for tied ranks	0.00517529
A0A351ZEA3	A0A351ZEA3_9FIRM	"Nicotinate-nucleotide diphosphorylase (carboxylating), EC 2.4.2.19 (Quinolinate phosphoribosyltransferase [decarboxylating])"	nadC DCZ62_03735	Ruminococcus sp	NAD biosynthetic process [GO:0009435]	NA	nicotinate-nucleotide diphosphorylase (carboxylating) activity [GO:0004514]; NAD biosynthetic process [GO:0009435]	nicotinate-nucleotide diphosphorylase (carboxylating) activity [GO:0004514]	GO:0004514; GO:0009435	ILLSDGTK	(W*) Large Sample Approx. w/ corr. for tied ranks	0.00190936
A0A351ZEI7	A0A351ZEI7_9FIRM	Uncharacterized protein	DCZ62_04165	Ruminococcus sp	NA	integral component of membrane [GO:0016021]	integral component of membrane [GO:0016021]	NA	GO:0016021	KTIIDLMK	(W*) Large Sample Approx. w/ corr. for tied ranks	0.0305705
A0A351ZF89	A0A351ZF89_9FIRM	Uncharacterized protein	DCZ62_05470	Ruminococcus sp	NA	NA	NA	NA	NA	DEKDDDEDESSEEEDEDSKEEK	(W*) Large Sample Approx. w/ corr. for tied ranks	0.013002
A0A351ZFF9	A0A351ZFF9_9FIRM	Uncharacterized protein	DCZ62_05820	Ruminococcus sp	NA	NA	NA	NA	NA	PKKEEPK	(W*) Large Sample Approx. w/ corr. for tied ranks	9.42368e-05
A0A351ZFK1	A0A351ZFK1_9FIRM	"Pyridoxal phosphate homeostasis protein, PLP homeostasis protein"	DCZ62_06040	Ruminococcus sp	NA	NA	pyridoxal phosphate binding [GO:0030170]	pyridoxal phosphate binding [GO:0030170]	GO:0030170	RAGNAGR	(W*) Large Sample Approx. w/ corr. for tied ranks	0.0305705
A0A351ZG33	A0A351ZG33_9FIRM	HTH araC/xylS-type domain-containing protein	DCZ62_07010	Ruminococcus sp	NA	NA	DNA-binding transcription factor activity [GO:0003700]; sequence-specific DNA binding [GO:0043565]	DNA-binding transcription factor activity [GO:0003700]; sequence-specific DNA binding [GO:0043565]	GO:0003700; GO:0043565	SAYRYKQLSAVR	(W*) Large Sample Approx. w/ corr. for tied ranks	0.013002
A0A351ZGZ7	A0A351ZGZ7_9FIRM	ATP-dependent Clp protease ATP-binding subunit	DCZ62_08620	Ruminococcus sp	NA	NA	ATP binding [GO:0005524]; ATP hydrolysis activity [GO:0016887]; peptidase activity [GO:0008233]	ATP binding [GO:0005524]; ATP hydrolysis activity [GO:0016887]; peptidase activity [GO:0008233]	GO:0005524; GO:0008233; GO:0016887	FTKGVAV	(W*) Large Sample Approx. w/ corr. for tied ranks	0.0475557
A0A351ZHK1	A0A351ZHK1_9FIRM	Uncharacterized protein	DCZ62_09655	Ruminococcus sp	NA	integral component of membrane [GO:0016021]	integral component of membrane [GO:0016021]	NA	GO:0016021	VTIERTK	(W*) Large Sample Approx. w/ corr. for tied ranks	0.00425975
A0A352D1Q6	A0A352D1Q6_9FIRM	Uncharacterized protein	DCZ53_10665	Ruminococcus sp	NA	NA	NA	NA	NA	ESKKLELPK	(W*) Large Sample Approx. w/ corr. for tied ranks	0.0305705
A0A352DM61	A0A352DM61_9FIRM	Uncharacterized protein	DCZ71_01640	Ruminococcus sp	NA	integral component of membrane [GO:0016021]	integral component of membrane [GO:0016021]	NA	GO:0016021	SGGHMGK	(W*) Large Sample Approx. w/ corr. for tied ranks	0.00166464
A0A352DN28	A0A352DN28_9FIRM	"Peptidoglycan glycosyltransferase, EC 2.4.1.129"	DCZ71_03275	Ruminococcus sp	peptidoglycan biosynthetic process [GO:0009252]; response to antibiotic [GO:0046677]	NA	peptidoglycan glycosyltransferase activity [GO:0008955]; peptidoglycan biosynthetic process [GO:0009252]; response to antibiotic [GO:0046677]	peptidoglycan glycosyltransferase activity [GO:0008955]	GO:0008955; GO:0009252; GO:0046677	KKNIPLLILK	(W*) Large Sample Approx. w/ corr. for tied ranks	0.013002
A0A352DNQ5	A0A352DNQ5_9FIRM	Uncharacterized protein	DCZ71_04445	Ruminococcus sp	NA	NA	NA	NA	NA	VKKAIQK	(W*) Large Sample Approx. w/ corr. for tied ranks	0.039344
A0A352DQG5	A0A352DQG5_9FIRM	GTPase HflX (GTP-binding protein HflX)	hflX DCZ71_07580	Ruminococcus sp	NA	cytoplasm [GO:0005737]	cytoplasm [GO:0005737]; GTP binding [GO:0005525]; GTPase activity [GO:0003924]; metal ion binding [GO:0046872]	GTP binding [GO:0005525]; GTPase activity [GO:0003924]; metal ion binding [GO:0046872]	GO:0003924; GO:0005525; GO:0005737; GO:0046872	HGGGFDK	(W*) Large Sample Approx. w/ corr. for tied ranks	0.013002
A0A352DR67	A0A352DR67_9FIRM	Uncharacterized protein	DCZ71_08880	Ruminococcus sp	NA	integral component of membrane [GO:0016021]	integral component of membrane [GO:0016021]	NA	GO:0016021	KKLILLAAGAILLIR	(W*) Large Sample Approx. w/ corr. for tied ranks	0.0443481
A0A352TI24	A0A352TI24_9FIRM	Uncharacterized protein	DC019_00125	Ruminococcus sp	NA	NA	NA	NA	NA	DCDCDGQCK	(W*) Large Sample Approx. w/ corr. for tied ranks	0.045098
A0A352TIA5	A0A352TIA5_9FIRM	Uncharacterized protein	DC019_00545	Ruminococcus sp	NA	integral component of membrane [GO:0016021]	integral component of membrane [GO:0016021]	NA	GO:0016021	MMQALQFIMPLLLIGLGLLLIRR	(W*) Large Sample Approx. w/ corr. for tied ranks	0.0305705
A0A352TIR8	A0A352TIR8_9FIRM	Uncharacterized protein	DC019_01380	Ruminococcus sp	NA	integral component of membrane [GO:0016021]	integral component of membrane [GO:0016021]	NA	GO:0016021	ETIGGIVIAVILFLLIAWR	(W*) Large Sample Approx. w/ corr. for tied ranks	0.013002
A0A352TIV6	A0A352TIV6_9FIRM	Protein kinase domain-containing protein	DC019_01595	Ruminococcus sp	NA	integral component of membrane [GO:0016021]	integral component of membrane [GO:0016021]; ATP binding [GO:0005524]; protein kinase activity [GO:0004672]	ATP binding [GO:0005524]; protein kinase activity [GO:0004672]	GO:0004672; GO:0005524; GO:0016021	LPLIIGVLLLVILLIAVVLFIR	(W*) Large Sample Approx.	0.0283655
A0A354K410	A0A354K410_9FIRM	Stage 0 sporulation protein A homolog	spo0A DDX71_00455	Ruminococcus sp	detection of stimulus [GO:0051606]; phosphorelay signal transduction system [GO:0000160]; regulation of sporulation resulting in formation of a cellular spore [GO:0042173]; sporulation resulting in formation of a cellular spore [GO:0030435]	cytoplasm [GO:0005737]	cytoplasm [GO:0005737]; calcium ion binding [GO:0005509]; DNA binding [GO:0003677]; DNA-binding transcription factor activity [GO:0003700]; detection of stimulus [GO:0051606]; phosphorelay signal transduction system [GO:0000160]; regulation of sporulation resulting in formation of a cellular spore [GO:0042173]; sporulation resulting in formation of a cellular spore [GO:0030435]	calcium ion binding [GO:0005509]; DNA binding [GO:0003677]; DNA-binding transcription factor activity [GO:0003700]	GO:0000160; GO:0003677; GO:0003700; GO:0005509; GO:0005737; GO:0030435; GO:0042173; GO:0051606	AGAGGGK	(W*) Large Sample Approx. w/ corr. for tied ranks	0.00653668
A0A354K456	A0A354K456_9FIRM	Uncharacterized protein	DDX71_00685	Ruminococcus sp	NA	NA	NA	NA	NA	IILHAAR	(W*) Large Sample Approx. w/ corr. for tied ranks	0.0305705
A0A354K4A2	A0A354K4A2_9FIRM	Dockerin domain-containing protein	DDX71_00915	Ruminococcus sp	polysaccharide catabolic process [GO:0000272]	NA	"hydrolase activity, hydrolyzing O-glycosyl compounds [GO:0004553]; polysaccharide catabolic process [GO:0000272]"	"hydrolase activity, hydrolyzing O-glycosyl compounds [GO:0004553]"	GO:0000272; GO:0004553	LVSDCLSYYFR	(W*) Large Sample Approx. w/ corr. for tied ranks	0.013002
A0A354K4V1	A0A354K4V1_9FIRM	ABC transporter	DDX71_01940	Ruminococcus sp	NA	integral component of membrane [GO:0016021]	integral component of membrane [GO:0016021]; ABC-type transporter activity [GO:0140359]; ATP binding [GO:0005524]	ABC-type transporter activity [GO:0140359]; ATP binding [GO:0005524]	GO:0005524; GO:0016021; GO:0140359	YSSKAKK	(W*) Large Sample Approx. w/ corr. for tied ranks	0.00336407
A0A354K5K1	A0A354K5K1_9FIRM	"UvrABC system protein C, Protein UvrC (Excinuclease ABC subunit C)"	uvrC DDX71_03230	Ruminococcus sp	nucleotide-excision repair [GO:0006289]; SOS response [GO:0009432]	cytoplasm [GO:0005737]; excinuclease repair complex [GO:0009380]	cytoplasm [GO:0005737]; excinuclease repair complex [GO:0009380]; DNA binding [GO:0003677]; excinuclease ABC activity [GO:0009381]; nucleotide-excision repair [GO:0006289]; SOS response [GO:0009432]	DNA binding [GO:0003677]; excinuclease ABC activity [GO:0009381]	GO:0003677; GO:0005737; GO:0006289; GO:0009380; GO:0009381; GO:0009432	NAQGKIIYIGKAK	(W*) Large Sample Approx. w/ corr. for tied ranks	0.0305705
A0A354K752	A0A354K752_9FIRM	Uncharacterized protein	DDX71_06095	Ruminococcus sp	NA	NA	NA	NA	NA	DRTDPRCCCCK	(W*) Large Sample Approx. w/ corr. for tied ranks	0.0359992
A0A354K7I6	A0A354K7I6_9FIRM	Uncharacterized protein	DDX71_06785	Ruminococcus sp	NA	NA	NA	NA	NA	YHDDCSDYCK	(W*) Large Sample Approx. w/ corr. for tied ranks	0.013002
A0A354K896	A0A354K896_9FIRM	AMP-binding domain-containing protein	DDX71_08150	Ruminococcus sp	NA	NA	NA	NA	NA	GRWIALRHR	(W*) Large Sample Approx. w/ corr. for tied ranks	0.0359992
A0A354Q3B8	A0A354Q3B8_9FIRM	Radical SAM protein	DDY84_13300	Ruminococcus sp	NA	NA	"4 iron, 4 sulfur cluster binding [GO:0051539]; catalytic activity [GO:0003824]; metal ion binding [GO:0046872]"	"4 iron, 4 sulfur cluster binding [GO:0051539]; catalytic activity [GO:0003824]; metal ion binding [GO:0046872]"	GO:0003824; GO:0046872; GO:0051539	YMMFDYDER	(W*) Large Sample Approx. w/ corr. for tied ranks	0.0130073
A0A354Q3P8	A0A354Q3P8_9FIRM	Uncharacterized protein	DDY84_12770	Ruminococcus sp	NA	integral component of membrane [GO:0016021]	integral component of membrane [GO:0016021]	NA	GO:0016021	IIPVKVFSK	(W*) Large Sample Approx. w/ corr. for tied ranks	0.0305705
A0A355TTX9	A0A355TTX9_9FIRM	Methicillin resistance protein	DD413_00605	Ruminococcus sp	cell wall macromolecule biosynthetic process [GO:0044038]	NA	aminoacyltransferase activity [GO:0016755]; cell wall macromolecule biosynthetic process [GO:0044038]	aminoacyltransferase activity [GO:0016755]	GO:0016755; GO:0044038	NYMPNYLMQWTMIK	(W*) Large Sample Approx. w/ corr. for tied ranks	0.0305705
A0A355TVL1	A0A355TVL1_9FIRM	Flagellar biosynthesis protein FliA	DD413_03685	Ruminococcus sp	"DNA-templated transcription, initiation [GO:0006352]"	cytoplasm [GO:0005737]	"cytoplasm [GO:0005737]; DNA binding [GO:0003677]; sigma factor activity [GO:0016987]; DNA-templated transcription, initiation [GO:0006352]"	DNA binding [GO:0003677]; sigma factor activity [GO:0016987]	GO:0003677; GO:0005737; GO:0006352; GO:0016987	FCSEYRQK	(W*) Large Sample Approx. w/ corr. for tied ranks	0.0359992
A0A355TVM8	A0A355TVM8_9FIRM	ATP-binding protein	DD413_03965	Ruminococcus sp	NA	NA	ATP binding [GO:0005524]	ATP binding [GO:0005524]	GO:0005524	VPRLKDLDK	(W*) Large Sample Approx. w/ corr. for tied ranks	0.0305705
A0A355TVX0	A0A355TVX0_9FIRM	Recombinase family protein	DD413_00610	Ruminococcus sp	NA	NA	DNA binding [GO:0003677]; DNA strand exchange activity [GO:0000150]	DNA binding [GO:0003677]; DNA strand exchange activity [GO:0000150]	GO:0000150; GO:0003677	LIKIIPPK	(W*) Large Sample Approx.	0.000880743
A0A355TW54	A0A355TW54_9FIRM	Antifreeze protein type I	DD413_00215	Ruminococcus sp	NA	NA	NA	NA	NA	RAKEGYTYQQER	(W*) Large Sample Approx. w/ corr. for tied ranks	0.013002
A0A355TWJ5	A0A355TWJ5_9FIRM	Uncharacterized protein	DD413_05380	Ruminococcus sp	NA	integral component of membrane [GO:0016021]	integral component of membrane [GO:0016021]	NA	GO:0016021	VNFDKLK	(W*) Large Sample Approx. w/ corr. for tied ranks	0.0359992
A0A355TWX8	A0A355TWX8_9FIRM	Peptidase_M23 domain-containing protein	DD413_06290	Ruminococcus sp	NA	integral component of membrane [GO:0016021]	integral component of membrane [GO:0016021]	NA	GO:0016021	ALLKAEKVTLFAK	(W*) Large Sample Approx. w/ corr. for tied ranks	0.0305705
A0A355TWY4	A0A355TWY4_9FIRM	MBOAT family protein	DD413_01545	Ruminococcus sp	alginic acid biosynthetic process [GO:0042121]	integral component of membrane [GO:0016021]; plasma membrane [GO:0005886]	integral component of membrane [GO:0016021]; plasma membrane [GO:0005886]; acyltransferase activity [GO:0016746]; alginic acid biosynthetic process [GO:0042121]	acyltransferase activity [GO:0016746]	GO:0005886; GO:0016021; GO:0016746; GO:0042121	TVGLAIK	(W*) Large Sample Approx. w/ corr. for tied ranks	0.00517529
A0A355TX67	A0A355TX67_9FIRM	"Alanine--tRNA ligase, EC 6.1.1.7 (Alanyl-tRNA synthetase, AlaRS)"	alaS DD413_06570	Ruminococcus sp	alanyl-tRNA aminoacylation [GO:0006419]	cytoplasm [GO:0005737]	cytoplasm [GO:0005737]; alanine-tRNA ligase activity [GO:0004813]; ATP binding [GO:0005524]; tRNA binding [GO:0000049]; zinc ion binding [GO:0008270]; alanyl-tRNA aminoacylation [GO:0006419]	alanine-tRNA ligase activity [GO:0004813]; ATP binding [GO:0005524]; tRNA binding [GO:0000049]; zinc ion binding [GO:0008270]	GO:0000049; GO:0004813; GO:0005524; GO:0005737; GO:0006419; GO:0008270	IDSANADVLRAMCER	(W*) Large Sample Approx. w/ corr. for tied ranks	0.00103743
A0A355TY64	A0A355TY64_9FIRM	"Histidine kinase, EC 2.7.13.3"	DD413_03820	Ruminococcus sp	NA	integral component of membrane [GO:0016021]	integral component of membrane [GO:0016021]; phosphorelay sensor kinase activity [GO:0000155]	phosphorelay sensor kinase activity [GO:0000155]	GO:0000155; GO:0016021	SENTARK	(W*) Large Sample Approx. w/ corr. for tied ranks	0.013002
A0A355TY89	A0A355TY89_9FIRM	"Phosphoenolpyruvate-protein phosphotransferase, EC 2.7.3.9 (Phosphotransferase system, enzyme I)"	ptsP DD413_08700	Ruminococcus sp	phosphoenolpyruvate-dependent sugar phosphotransferase system [GO:0009401]	cytoplasm [GO:0005737]	cytoplasm [GO:0005737]; kinase activity [GO:0016301]; metal ion binding [GO:0046872]; phosphoenolpyruvate-protein phosphotransferase activity [GO:0008965]; phosphoenolpyruvate-dependent sugar phosphotransferase system [GO:0009401]	kinase activity [GO:0016301]; metal ion binding [GO:0046872]; phosphoenolpyruvate-protein phosphotransferase activity [GO:0008965]	GO:0005737; GO:0008965; GO:0009401; GO:0016301; GO:0046872	AALILKGKPLIIR	(W*) Large Sample Approx. w/ corr. for tied ranks	0.00425975
A0A355UXF0	A0A355UXF0_9FIRM	Energy-coupling factor transporter transmembrane protein EcfT	DCS38_01215 DD392_05895 DIW26_08615	Ruminococcus sp	NA	integral component of membrane [GO:0016021]	integral component of membrane [GO:0016021]	NA	GO:0016021	LSIILFIVQVLFIK	(W*) Large Sample Approx. w/ corr. for tied ranks	0.0305705
A0A355UYL5	A0A355UYL5_9FIRM	Uncharacterized protein	DCS38_05805 DD392_02295	Ruminococcus sp	NA	NA	NA	NA	NA	LYILTLLTK	(W*) Large Sample Approx. w/ corr. for tied ranks	0.00190626
A0A355UZ68	A0A355UZ68_9FIRM	SH3b domain-containing protein	DD392_03285	Ruminococcus sp	NA	integral component of membrane [GO:0016021]	integral component of membrane [GO:0016021]	NA	GO:0016021	EPENTDDDDDDDDDDEYDDDGSSK	(W*) Large Sample Approx. w/ corr. for tied ranks	0.0215431
A0A355V104	A0A355V104_9FIRM	Potassium transporter	DCS38_03770 DD392_06705 DIW26_05385	Ruminococcus sp	NA	integral component of membrane [GO:0016021]	integral component of membrane [GO:0016021]; solute:proton antiporter activity [GO:0015299]	solute:proton antiporter activity [GO:0015299]	GO:0015299; GO:0016021	IALIIILIR	(W*) Large Sample Approx. w/ corr. for tied ranks	0.0228244
A0A355V1L0	A0A355V1L0_9FIRM	Sodium-dependent transporter	DD392_07625	Ruminococcus sp	NA	integral component of membrane [GO:0016021]	integral component of membrane [GO:0016021]; symporter activity [GO:0015293]	symporter activity [GO:0015293]	GO:0015293; GO:0016021	IFLPLLFLFIIIIAVK	(W*) Large Sample Approx. w/ corr. for tied ranks	0.026531
A0A3B9IUZ4	A0A3B9IUZ4_9FIRM	"Bifunctional NAD(P)H-hydrate repair enzyme Nnr, EC 4.2.1.136, EC 5.1.99.6 (Nicotinamide nucleotide repair protein)"	DCG30_00020	Ruminococcus sp	NA	NA	ADP-dependent NAD(P)H-hydrate dehydratase activity [GO:0052855]; NADHX epimerase activity [GO:0052856]; NADPHX epimerase activity [GO:0052857]	ADP-dependent NAD(P)H-hydrate dehydratase activity [GO:0052855]; NADHX epimerase activity [GO:0052856]; NADPHX epimerase activity [GO:0052857]	GO:0052855; GO:0052856; GO:0052857	IILRERQR	(W*) Large Sample Approx. w/ corr. for tied ranks	0.00289338
A0A3B9IVD4	A0A3B9IVD4_9FIRM	ABC transporter	DCG30_01120	Ruminococcus sp	transmembrane transport [GO:0055085]	ATP-binding cassette (ABC) transporter complex [GO:0043190]; integral component of plasma membrane [GO:0005887]	ATP-binding cassette (ABC) transporter complex [GO:0043190]; integral component of plasma membrane [GO:0005887]; transmembrane transport [GO:0055085]	NA	GO:0005887; GO:0043190; GO:0055085	YALIVGLLIALCSSLLGVTLVLK	(W*) Large Sample Approx. w/ corr. for tied ranks	0.045098
A0A3B9IWR9	A0A3B9IWR9_9FIRM	Methyltransf_25 domain-containing protein	DCG30_00360	Ruminococcus sp	NA	NA	NA	NA	NA	LLDPELR	(W*) Large Sample Approx. w/ corr. for tied ranks	0.0359992
A0A3B9IWV7	A0A3B9IWV7_9FIRM	DNA topoisomerase	DCG30_02710	Ruminococcus sp	NA	NA	isomerase activity [GO:0016853]	isomerase activity [GO:0016853]	GO:0016853	DYGNDSITMLK	(W*) Large Sample Approx. w/ corr. for tied ranks	0.0305705
A0A3B9IX32	A0A3B9IX32_9FIRM	Uncharacterized protein	DCG30_00855	Ruminococcus sp	NA	integral component of membrane [GO:0016021]	integral component of membrane [GO:0016021]	NA	GO:0016021	SMIHPNDRIHFER	(W*) Large Sample Approx. w/ corr. for tied ranks	0.045098
A0A3B9IXA2	A0A3B9IXA2_9FIRM	SsrA-binding protein (Small protein B)	smpB DCG30_04185	Ruminococcus sp	trans-translation [GO:0070929]	cytoplasm [GO:0005737]	cytoplasm [GO:0005737]; RNA binding [GO:0003723]; trans-translation [GO:0070929]	RNA binding [GO:0003723]	GO:0003723; GO:0005737; GO:0070929	VRKLLMLK	(W*) Large Sample Approx. w/ corr. for tied ranks	0.0305705
A0A3B9IXV2	A0A3B9IXV2_9FIRM	"tRNA(Ile)-lysidine synthase, EC 6.3.4.19 (tRNA(Ile)-2-lysyl-cytidine synthase) (tRNA(Ile)-lysidine synthetase)"	tilS DCG30_02855	Ruminococcus sp	tRNA modification [GO:0006400]	cytoplasm [GO:0005737]	"cytoplasm [GO:0005737]; ATP binding [GO:0005524]; ligase activity, forming carbon-nitrogen bonds [GO:0016879]; tRNA modification [GO:0006400]"	"ATP binding [GO:0005524]; ligase activity, forming carbon-nitrogen bonds [GO:0016879]"	GO:0005524; GO:0005737; GO:0006400; GO:0016879	IIGRAILR	(W*) Large Sample Approx. w/ corr. for tied ranks	0.013002
A0A3B9IY87	A0A3B9IY87_9FIRM	"Signal peptidase I, EC 3.4.21.89"	lepB DCG30_05115	Ruminococcus sp	signal peptide processing [GO:0006465]	integral component of membrane [GO:0016021]; plasma membrane [GO:0005886]	integral component of membrane [GO:0016021]; plasma membrane [GO:0005886]; serine-type endopeptidase activity [GO:0004252]; signal peptide processing [GO:0006465]	serine-type endopeptidase activity [GO:0004252]	GO:0004252; GO:0005886; GO:0006465; GO:0016021	EENNEMHENAPEEQNDENQSVQEEMSEEEKK	(W*) Large Sample Approx. w/ corr. for tied ranks	0.0130073
A0A3B9IZC5	A0A3B9IZC5_9FIRM	Uncharacterized protein	DCG30_08025	Ruminococcus sp	NA	NA	NA	NA	NA	YYCNKCEEDGEDADSGLH	(W*) Large Sample Approx. w/ corr. for tied ranks	0.0359992
A0A3B9IZI8	A0A3B9IZI8_9FIRM	"Tagatose-6-phosphate kinase, EC 2.7.1.144"	pfkB DCG30_07385	Ruminococcus sp	D-tagatose 6-phosphate catabolic process [GO:2001059]; lactose metabolic process [GO:0005988]	NA	1-phosphofructokinase activity [GO:0008662]; ATP binding [GO:0005524]; tagatose-6-phosphate kinase activity [GO:0009024]; D-tagatose 6-phosphate catabolic process [GO:2001059]; lactose metabolic process [GO:0005988]	1-phosphofructokinase activity [GO:0008662]; ATP binding [GO:0005524]; tagatose-6-phosphate kinase activity [GO:0009024]	GO:0005524; GO:0005988; GO:0008662; GO:0009024; GO:2001059	LLLNTLK	(W*) Large Sample Approx. w/ corr. for tied ranks	0.0153902
A0A3B9IZN5	A0A3B9IZN5_9FIRM	Uncharacterized protein	DCG30_05480	Ruminococcus sp	NA	integral component of membrane [GO:0016021]	integral component of membrane [GO:0016021]	NA	GO:0016021	HLVVQVLRLVVLVLR	(W*) Large Sample Approx. w/ corr. for tied ranks	0.00517109
A0A3B9IZT7	A0A3B9IZT7_9FIRM	Aquaporin	DCG30_05920	Ruminococcus sp	NA	integral component of membrane [GO:0016021]	integral component of membrane [GO:0016021]; channel activity [GO:0015267]	channel activity [GO:0015267]	GO:0015267; GO:0016021	VLEGPSK	(W*) Large Sample Approx. w/ corr. for tied ranks	0.013002
A0A3B9J0B0	A0A3B9J0B0_9FIRM	DUF421 domain-containing protein	DCG30_06620	Ruminococcus sp	NA	integral component of membrane [GO:0016021]; plasma membrane [GO:0005886]	integral component of membrane [GO:0016021]; plasma membrane [GO:0005886]	NA	GO:0005886; GO:0016021	IIISDGEIIK	(W*) Large Sample Approx. w/ corr. for tied ranks	0.0254743
A0A3B9J1G9	A0A3B9J1G9_9FIRM	Sugar ABC transporter permease	DCG30_08705	Ruminococcus sp	transmembrane transport [GO:0055085]	integral component of membrane [GO:0016021]; plasma membrane [GO:0005886]	integral component of membrane [GO:0016021]; plasma membrane [GO:0005886]; transmembrane transport [GO:0055085]	NA	GO:0005886; GO:0016021; GO:0055085	SVTVTFK	(W*) Large Sample Approx. w/ corr. for tied ranks	0.0305705
A0A3B9SWY3	A0A3B9SWY3_9FIRM	Uncharacterized protein	DCG49_00625	Ruminococcus sp	NA	integral component of membrane [GO:0016021]	integral component of membrane [GO:0016021]	NA	GO:0016021	IPIPSLYHFFCYQCDMTRLFSCTILPYTEYEAHIR	(W*) Large Sample Approx. w/ corr. for tied ranks	0.0055553
A0A3B9SX92	A0A3B9SX92_9FIRM	UPF0473 protein DCG49_01180	DCG49_01180	Ruminococcus sp	NA	NA	NA	NA	NA	LDEDEDEDEEDEE	(W*) Large Sample Approx. w/ corr. for tied ranks	0.000174193
A0A3B9SXA4	A0A3B9SXA4_9FIRM	Patatin family protein	DCG49_00990	Ruminococcus sp	lipid metabolic process [GO:0006629]	NA	lipid metabolic process [GO:0006629]	NA	GO:0006629	GQEDEET	(W*) Large Sample Approx. w/ corr. for tied ranks	0.0305705
A0A3B9SXK3	A0A3B9SXK3_9FIRM	NADH-dependent alcohol dehydrogenase	DCG49_01810	Ruminococcus sp	NA	NA	butanol dehydrogenase activity [GO:1990362]; metal ion binding [GO:0046872]	butanol dehydrogenase activity [GO:1990362]; metal ion binding [GO:0046872]	GO:0046872; GO:1990362	FGIGSGRTGGFVK	(W*) Large Sample Approx. w/ corr. for tied ranks	0.00517529
A0A3B9SXU3	A0A3B9SXU3_9FIRM	GtrA family protein	DCG49_02430	Ruminococcus sp	polysaccharide biosynthetic process [GO:0000271]	integral component of membrane [GO:0016021]	integral component of membrane [GO:0016021]; polysaccharide biosynthetic process [GO:0000271]	NA	GO:0000271; GO:0016021	LLPKPLK	(W*) Large Sample Approx. w/ corr. for tied ranks	0.00514218
A0A3B9SXX1	A0A3B9SXX1_9FIRM	Sodium:solute symporter	DCG49_02105	Ruminococcus sp	NA	integral component of membrane [GO:0016021]	integral component of membrane [GO:0016021]; transmembrane transporter activity [GO:0022857]	transmembrane transporter activity [GO:0022857]	GO:0016021; GO:0022857	YGSSALK	(W*) Large Sample Approx. w/ corr. for tied ranks	0.0305705
A0A3B9SZ09	A0A3B9SZ09_9FIRM	Protein kinase	DCG49_04415	Ruminococcus sp	NA	NA	kinase activity [GO:0016301]	kinase activity [GO:0016301]	GO:0016301	ARLLLDE	(W*) Large Sample Approx. w/ corr. for tied ranks	0.013002
A0A3B9SZ61	A0A3B9SZ61_9FIRM	Uncharacterized protein	DCG49_04885	Ruminococcus sp	NA	NA	NA	NA	NA	QMPENVG	(W*) Large Sample Approx. w/ corr. for tied ranks	0.0305705
A0A3B9SZJ4	A0A3B9SZJ4_9FIRM	Uncharacterized protein	DCG49_02715	Ruminococcus sp	NA	NA	NA	NA	NA	LRLLESIILLLLR	(W*) Large Sample Approx. w/ corr. for tied ranks	0.0394363
A0A3B9SZK9	A0A3B9SZK9_9FIRM	EF-hand domain-containing protein	DCG49_03740	Ruminococcus sp	NA	NA	calcium ion binding [GO:0005509]	calcium ion binding [GO:0005509]	GO:0005509	LLKIIVIFLQPTER	(W*) Large Sample Approx. w/ corr. for tied ranks	0.0305705
A0A3B9T0F0	A0A3B9T0F0_9FIRM	50S ribosomal protein L19	DCG49_07035	Ruminococcus sp	translation [GO:0006412]	ribosome [GO:0005840]	ribosome [GO:0005840]; structural constituent of ribosome [GO:0003735]; translation [GO:0006412]	structural constituent of ribosome [GO:0003735]	GO:0003735; GO:0005840; GO:0006412	RAKLYYLR	(W*) Large Sample Approx. w/ corr. for tied ranks	0.0305705
A0A3B9T158	A0A3B9T158_9FIRM	Prophage_tailD1 domain-containing protein	DCG49_08465	Ruminococcus sp	NA	NA	NA	NA	NA	NLTGIRR	(W*) Large Sample Approx. w/ corr. for tied ranks	0.013002
A0A3B9T1N2	A0A3B9T1N2_9FIRM	"tRNA dimethylallyltransferase, EC 2.5.1.75 (Dimethylallyl diphosphate:tRNA dimethylallyltransferase, DMAPP:tRNA dimethylallyltransferase, DMATase) (Isopentenyl-diphosphate:tRNA isopentenyltransferase, IPP transferase, IPPT, IPTase)"	miaA DCG49_09500	Ruminococcus sp	tRNA processing [GO:0008033]	NA	ATP binding [GO:0005524]; tRNA dimethylallyltransferase activity [GO:0052381]; tRNA processing [GO:0008033]	ATP binding [GO:0005524]; tRNA dimethylallyltransferase activity [GO:0052381]	GO:0005524; GO:0008033; GO:0052381	ARLNQEAETLGR	(W*) Large Sample Approx. w/ corr. for tied ranks	0.0359992
A0A3B9T2Y9	A0A3B9T2Y9_9FIRM	ABC transporter ATP-binding protein	DCG49_11970	Ruminococcus sp	NA	NA	ATP binding [GO:0005524]	ATP binding [GO:0005524]	GO:0005524	GLKKSFGSGDTR	(W*) Large Sample Approx. w/ corr. for tied ranks	0.0305705
A0A3B9T3A7	A0A3B9T3A7_9FIRM	Dockerin domain-containing protein	DCG49_12625	Ruminococcus sp	polysaccharide catabolic process [GO:0000272]	NA	polysaccharide catabolic process [GO:0000272]	NA	GO:0000272	VIAFIIR	(W*) Large Sample Approx. w/ corr. for tied ranks	0.00517529
A0A3B9T3D2	A0A3B9T3D2_9FIRM	Sugar transferase	DCG49_12640	Ruminococcus sp	NA	integral component of membrane [GO:0016021]	integral component of membrane [GO:0016021]; transferase activity [GO:0016740]	transferase activity [GO:0016740]	GO:0016021; GO:0016740	LLINLVR	(W*) Large Sample Approx. w/ corr. for tied ranks	0.013002
A0A3B9T5M6	A0A3B9T5M6_9FIRM	GGDEF domain-containing protein	DCG49_12080	Ruminococcus sp	NA	integral component of membrane [GO:0016021]	integral component of membrane [GO:0016021]	NA	GO:0016021	AYINAYDNK	(W*) Large Sample Approx. w/ corr. for tied ranks	0.013002
A0A3C0IHX4	A0A3C0IHX4_9FIRM	HintN domain-containing protein	DCM18_04130	Ruminococcus sp	intein-mediated protein splicing [GO:0016539]	NA	intein-mediated protein splicing [GO:0016539]	NA	GO:0016539	MYTGMSSENDTDR	(W*) Large Sample Approx. w/ corr. for tied ranks	0.00364123
A0A3C0QMC7	A0A3C0QMC7_9FIRM	Uncharacterized protein	DCO72_01470	Ruminococcus sp	NA	NA	NA	NA	NA	CEEIGTYDTCPHGCVYCYANFR	(W*) Large Sample Approx.	0.00515896
A0A3C0QNJ8	A0A3C0QNJ8_9FIRM	"DNA helicase, EC 3.6.4.12"	DCO72_01885	Ruminococcus sp	NA	NA	ATP binding [GO:0005524]; ATP hydrolysis activity [GO:0016887]; DNA binding [GO:0003677]; DNA helicase activity [GO:0003678]	ATP binding [GO:0005524]; ATP hydrolysis activity [GO:0016887]; DNA binding [GO:0003677]; DNA helicase activity [GO:0003678]	GO:0003677; GO:0003678; GO:0005524; GO:0016887	AVRKFFQR	(W*) Large Sample Approx. w/ corr. for tied ranks	0.00190626
A0A3C0QP02	A0A3C0QP02_9FIRM	DUF421 domain-containing protein	DCO72_04425	Ruminococcus sp	NA	integral component of membrane [GO:0016021]; plasma membrane [GO:0005886]	integral component of membrane [GO:0016021]; plasma membrane [GO:0005886]	NA	GO:0005886; GO:0016021	TLIVYLVVIISLR	(W*) Large Sample Approx. w/ corr. for tied ranks	0.026531
A0A3C0QP82	A0A3C0QP82_9FIRM	Uncharacterized protein	DCO72_04835	Ruminococcus sp	NA	NA	NA	NA	NA	QIKFFRK	(W*) Large Sample Approx. w/ corr. for tied ranks	0.0305705
A0A3C0QPB5	A0A3C0QPB5_9FIRM	Uncharacterized protein	DCO72_04805	Ruminococcus sp	NA	NA	NA	NA	NA	LITMPETIKHIGDNAFEHCKSLK	(W*) Large Sample Approx. w/ corr. for tied ranks	0.0305705
A0A3C0QPY5	A0A3C0QPY5_9FIRM	"Histidine kinase, EC 2.7.13.3"	DCO72_06125	Ruminococcus sp	NA	integral component of membrane [GO:0016021]	integral component of membrane [GO:0016021]; phosphorelay sensor kinase activity [GO:0000155]	phosphorelay sensor kinase activity [GO:0000155]	GO:0000155; GO:0016021	KDGNFVK	(W*) Large Sample Approx. w/ corr. for tied ranks	0.0305705
A0A3C0QPZ0	A0A3C0QPZ0_9FIRM	Small-conductance mechanosensitive channel	DCO72_05970	Ruminococcus sp	NA	integral component of membrane [GO:0016021]; plasma membrane [GO:0005886]	integral component of membrane [GO:0016021]; plasma membrane [GO:0005886]; mechanosensitive ion channel activity [GO:0008381]	mechanosensitive ion channel activity [GO:0008381]	GO:0005886; GO:0008381; GO:0016021	IEILQTMLKTPDGLTIFIPNGNISGSTIINYNETPERR	(W*) Large Sample Approx. w/ corr. for tied ranks	0.0305705
A0A3C0QQ04	A0A3C0QQ04_9FIRM	Uncharacterized protein	DCO72_06230	Ruminococcus sp	NA	NA	NA	NA	NA	EILTISNYSADKGK	(W*) Large Sample Approx. w/ corr. for tied ranks	0.033273
A0A3C0QQZ0	A0A3C0QQZ0_9FIRM	"Galactosylceramidase, EC 3.2.1.46 (Galactosylceramidase)"	DCO72_07865	Ruminococcus sp	galactosylceramide catabolic process [GO:0006683]	integral component of membrane [GO:0016021]	integral component of membrane [GO:0016021]; galactosylceramidase activity [GO:0004336]; galactosylceramide catabolic process [GO:0006683]	galactosylceramidase activity [GO:0004336]	GO:0004336; GO:0006683; GO:0016021	SYFVIVK	(W*) Large Sample Approx. w/ corr. for tied ranks	0.013002
A0A3C0QR81	A0A3C0QR81_9FIRM	Uncharacterized protein	DCO72_06840	Ruminococcus sp	NA	integral component of membrane [GO:0016021]	integral component of membrane [GO:0016021]	NA	GO:0016021	AILTILIGVGIFFLSLK	(W*) Large Sample Approx. w/ corr. for tied ranks	0.0130073
A0A3C0QR95	A0A3C0QR95_9FIRM	Uncharacterized protein	DCO72_08375	Ruminococcus sp	"regulation of transcription, DNA-templated [GO:0006355]"	NA	"regulation of transcription, DNA-templated [GO:0006355]"	NA	GO:0006355	TEEKEKQEES	(W*) Large Sample Approx. w/ corr. for tied ranks	0.0012506
A0A3C0QRC0	A0A3C0QRC0_9FIRM	"Crossover junction endodeoxyribonuclease RuvC, EC 3.1.21.10 (Holliday junction nuclease RuvC) (Holliday junction resolvase RuvC)"	ruvC DCO72_07695	Ruminococcus sp	DNA recombination [GO:0006310]; DNA repair [GO:0006281]	NA	crossover junction endodeoxyribonuclease activity [GO:0008821]; magnesium ion binding [GO:0000287]; nucleic acid binding [GO:0003676]; DNA recombination [GO:0006310]; DNA repair [GO:0006281]	crossover junction endodeoxyribonuclease activity [GO:0008821]; magnesium ion binding [GO:0000287]; nucleic acid binding [GO:0003676]	GO:0000287; GO:0003676; GO:0006281; GO:0006310; GO:0008821	GILILEASKQKIPVFEYTPLQVK	(W*) Large Sample Approx. w/ corr. for tied ranks	0.0305705
A0A3C0QRW0	A0A3C0QRW0_9FIRM	Uncharacterized protein	DCO72_09540	Ruminococcus sp	NA	NA	NA	NA	NA	RVYPCDK	(W*) Large Sample Approx. w/ corr. for tied ranks	0.0305705
A0A3C0QST2	A0A3C0QST2_9FIRM	MurNAc-LAA domain-containing protein	DCO72_11055	Ruminococcus sp	peptidoglycan catabolic process [GO:0009253]	integral component of membrane [GO:0016021]	integral component of membrane [GO:0016021]; N-acetylmuramoyl-L-alanine amidase activity [GO:0008745]; peptidoglycan catabolic process [GO:0009253]	N-acetylmuramoyl-L-alanine amidase activity [GO:0008745]	GO:0008745; GO:0009253; GO:0016021	IFGALAILIILIVLLVSALK	(W*) Large Sample Approx. w/ corr. for tied ranks	0.0112099
A0A3C1H0Z7	A0A3C1H0Z7_9FIRM	G5 domain-containing protein	DCP68_01345	Ruminococcus sp	NA	integral component of membrane [GO:0016021]	integral component of membrane [GO:0016021]	NA	GO:0016021	ILLLPLR	(W*) Large Sample Approx. w/ corr. for tied ranks	0.013002
A0A3C1H1B2	A0A3C1H1B2_9FIRM	FMN-binding domain-containing protein	DCP68_01820	Ruminococcus sp	NA	membrane [GO:0016020]	membrane [GO:0016020]; FMN binding [GO:0010181]	FMN binding [GO:0010181]	GO:0010181; GO:0016020	ENGEIANKDFYNK	(W*) Large Sample Approx. w/ corr. for tied ranks	0.0305705
A0A3C1H1G2	A0A3C1H1G2_9FIRM	ABC transporter	DCP68_01695	Ruminococcus sp	NA	NA	ATP binding [GO:0005524]; DNA binding [GO:0003677]	ATP binding [GO:0005524]; DNA binding [GO:0003677]	GO:0003677; GO:0005524	GWRGALLIVSHDR	(W*) Large Sample Approx. w/ corr. for tied ranks	0.013002
A0A3C1H1V9	A0A3C1H1V9_9FIRM	DUF1385 domain-containing protein	DCP68_02555	Ruminococcus sp	NA	integral component of membrane [GO:0016021]	integral component of membrane [GO:0016021]	NA	GO:0016021	LPENEQFEKFAAWYPDAR	(W*) Large Sample Approx. w/ corr. for tied ranks	0.013002
A0A3C1H2K2	A0A3C1H2K2_9FIRM	"ATP-dependent 6-phosphofructokinase, ATP-PFK, Phosphofructokinase, EC 2.7.1.11 (Phosphohexokinase)"	pfkA DCP68_03465	Ruminococcus sp	fructose 6-phosphate metabolic process [GO:0006002]	cytoplasm [GO:0005737]	cytoplasm [GO:0005737]; 6-phosphofructokinase activity [GO:0003872]; ATP binding [GO:0005524]; diphosphate-fructose-6-phosphate 1-phosphotransferase activity [GO:0047334]; metal ion binding [GO:0046872]; fructose 6-phosphate metabolic process [GO:0006002]	6-phosphofructokinase activity [GO:0003872]; ATP binding [GO:0005524]; diphosphate-fructose-6-phosphate 1-phosphotransferase activity [GO:0047334]; metal ion binding [GO:0046872]	GO:0003872; GO:0005524; GO:0005737; GO:0006002; GO:0046872; GO:0047334	IGVSFGD	(W*) Large Sample Approx. w/ corr. for tied ranks	0.0130073
A0A3C1H3X7	A0A3C1H3X7_9FIRM	RNA polymerase sigma factor RpoD	rpoD DCP68_06750	Ruminococcus sp	"DNA-templated transcription, initiation [GO:0006352]"	cytoplasm [GO:0005737]	"cytoplasm [GO:0005737]; DNA binding [GO:0003677]; sigma factor activity [GO:0016987]; DNA-templated transcription, initiation [GO:0006352]"	DNA binding [GO:0003677]; sigma factor activity [GO:0016987]	GO:0003677; GO:0005737; GO:0006352; GO:0016987	ALADQAR	(W*) Large Sample Approx. w/ corr. for tied ranks	0.0305705
A0A3C1H450	A0A3C1H450_9FIRM	GtrA family protein	DCP68_06840	Ruminococcus sp	polysaccharide biosynthetic process [GO:0000271]	integral component of membrane [GO:0016021]	integral component of membrane [GO:0016021]; polysaccharide biosynthetic process [GO:0000271]	NA	GO:0000271; GO:0016021	NDPESGS	(W*) Large Sample Approx. w/ corr. for tied ranks	5.38074e-05
A0A3C1H455	A0A3C1H455_9FIRM	DNA replication protein DnaC	DCP68_03005	Ruminococcus sp	NA	NA	ATP binding [GO:0005524]	ATP binding [GO:0005524]	GO:0005524	RSAGQGG	(W*) Large Sample Approx. w/ corr. for tied ranks	0.0305705
A0A3C1H4D2	A0A3C1H4D2_9FIRM	"DNA polymerase III subunit gamma/tau, EC 2.7.7.7"	dnaX DCP68_07300	Ruminococcus sp	DNA replication [GO:0006260]	DNA polymerase III complex [GO:0009360]	DNA polymerase III complex [GO:0009360]; ATP binding [GO:0005524]; DNA binding [GO:0003677]; DNA-directed DNA polymerase activity [GO:0003887]; DNA replication [GO:0006260]	ATP binding [GO:0005524]; DNA binding [GO:0003677]; DNA-directed DNA polymerase activity [GO:0003887]	GO:0003677; GO:0003887; GO:0005524; GO:0006260; GO:0009360	RQPAPAK	(W*) Large Sample Approx. w/ corr. for tied ranks	0.0130073
A0A3C1H4J0	A0A3C1H4J0_9FIRM	"Beta-xylanase, EC 3.2.1.8"	DCP68_07825	Ruminococcus sp	xylan catabolic process [GO:0045493]	cellular anatomical entity [GO:0110165]	"cellular anatomical entity [GO:0110165]; carbohydrate binding [GO:0030246]; endo-1,4-beta-xylanase activity [GO:0031176]; xylan catabolic process [GO:0045493]"	"carbohydrate binding [GO:0030246]; endo-1,4-beta-xylanase activity [GO:0031176]"	GO:0030246; GO:0031176; GO:0045493; GO:0110165	GGNNHHSIIEFK	(W*) Large Sample Approx. w/ corr. for tied ranks	0.013002
A0A3C1H533	A0A3C1H533_9FIRM	Septum site-determining protein MinD	DCP68_08510	Ruminococcus sp	NA	NA	ATP binding [GO:0005524]	ATP binding [GO:0005524]	GO:0005524	LIINKVSKK	(W*) Large Sample Approx. w/ corr. for tied ranks	0.0405887
A0A3C1H599	A0A3C1H599_9FIRM	Uncharacterized protein	DCP68_09180	Ruminococcus sp	NA	integral component of membrane [GO:0016021]	integral component of membrane [GO:0016021]	NA	GO:0016021	LLILTGKKK	(W*) Large Sample Approx. w/ corr. for tied ranks	0.0305705
A0A3C1H5K4	A0A3C1H5K4_9FIRM	DUF4830 domain-containing protein	DCP68_08755	Ruminococcus sp	NA	integral component of membrane [GO:0016021]	integral component of membrane [GO:0016021]	NA	GO:0016021	QLLLRTVILLAVTVLIAGLFLLLPRHAQR	(W*) Large Sample Approx. w/ corr. for tied ranks	0.00364123
A0A3C1H6X7	A0A3C1H6X7_9FIRM	Uncharacterized protein	DCP68_09195	Ruminococcus sp	NA	NA	NA	NA	NA	QPDLFAK	(W*) Large Sample Approx. w/ corr. for tied ranks	0.0305705
A0A3C2BA23	A0A3C2BA23_9FIRM	Protein-export membrane protein SecF	secF DCQ78_01230	Ruminococcus sp	intracellular protein transmembrane transport [GO:0065002]; protein targeting [GO:0006605]; protein transport by the Sec complex [GO:0043952]	integral component of membrane [GO:0016021]; plasma membrane [GO:0005886]	integral component of membrane [GO:0016021]; plasma membrane [GO:0005886]; protein-transporting ATPase activity [GO:0015450]; intracellular protein transmembrane transport [GO:0065002]; protein targeting [GO:0006605]; protein transport by the Sec complex [GO:0043952]	protein-transporting ATPase activity [GO:0015450]	GO:0005886; GO:0006605; GO:0015450; GO:0016021; GO:0043952; GO:0065002	VFLIISLSLIAITILATFILKINVAIEFK	(W*) Large Sample Approx. w/ corr. for tied ranks	0.0305705
A0A3C2BAA0	A0A3C2BAA0_9FIRM	Uncharacterized protein	DCQ78_01660	Ruminococcus sp	NA	NA	NA	NA	NA	METLWVLLFISVVLIILNKFFGFK	(W*) Large Sample Approx. w/ corr. for tied ranks	0.0305705
A0A3C2BAB2	A0A3C2BAB2_9FIRM	Uncharacterized protein	DCQ78_01615	Ruminococcus sp	"DNA-templated transcription, initiation [GO:0006352]; response to stimulus [GO:0050896]"	cytoplasm [GO:0005737]	"cytoplasm [GO:0005737]; DNA binding [GO:0003677]; sigma factor activity [GO:0016987]; DNA-templated transcription, initiation [GO:0006352]; response to stimulus [GO:0050896]"	DNA binding [GO:0003677]; sigma factor activity [GO:0016987]	GO:0003677; GO:0005737; GO:0006352; GO:0016987; GO:0050896	NLIILILK	(W*) Large Sample Approx. w/ corr. for tied ranks	0.0305705
A0A3C2BAN9	A0A3C2BAN9_9FIRM	Uncharacterized protein	DCQ78_01580	Ruminococcus sp	NA	NA	NA	NA	NA	NFNPKVK	(W*) Large Sample Approx. w/ corr. for tied ranks	0.00220165
A0A3C2BAQ7	A0A3C2BAQ7_9FIRM	Uncharacterized protein	DCQ78_02590	Ruminococcus sp	NA	integral component of membrane [GO:0016021]	integral component of membrane [GO:0016021]	NA	GO:0016021	KFLLIILK	(W*) Large Sample Approx. w/ corr. for tied ranks	0.0323245
A0A3C2BAW5	A0A3C2BAW5_9FIRM	"Rqc2 homolog RqcH, RqcH"	rqcH DCQ78_02030	Ruminococcus sp	rescue of stalled ribosome [GO:0072344]	NA	ribosomal large subunit binding [GO:0043023]; tRNA binding [GO:0000049]; rescue of stalled ribosome [GO:0072344]	ribosomal large subunit binding [GO:0043023]; tRNA binding [GO:0000049]	GO:0000049; GO:0043023; GO:0072344	KHIGGGK	(W*) Large Sample Approx. w/ corr. for tied ranks	0.027184
A0A3C2BB74	A0A3C2BB74_9FIRM	Uncharacterized protein	DCQ78_03410	Ruminococcus sp	NA	integral component of membrane [GO:0016021]	integral component of membrane [GO:0016021]; transmembrane transporter activity [GO:0022857]	transmembrane transporter activity [GO:0022857]	GO:0016021; GO:0022857	IEENANE	(W*) Large Sample Approx. w/ corr. for tied ranks	0.013002
A0A3C2BBP3	A0A3C2BBP3_9FIRM	2-oxoacid:acceptor oxidoreductase	DCQ78_00880	Ruminococcus sp	NA	NA	iron-sulfur cluster binding [GO:0051536]; metal ion binding [GO:0046872]	iron-sulfur cluster binding [GO:0051536]; metal ion binding [GO:0046872]	GO:0046872; GO:0051536	KGYFYAVCTNEELCMGCTMCGMICPDCAIVIEK	(W*) Large Sample Approx. w/ corr. for tied ranks	0.0305705
A0A3C2BBQ0	A0A3C2BBQ0_9FIRM	FtsX domain-containing protein	DCQ78_00580	Ruminococcus sp	NA	integral component of membrane [GO:0016021]; plasma membrane [GO:0005886]	integral component of membrane [GO:0016021]; plasma membrane [GO:0005886]	NA	GO:0005886; GO:0016021	KIVKTQAFR	(W*) Large Sample Approx. w/ corr. for tied ranks	0.00517529
A0A3C2BCF6	A0A3C2BCF6_9FIRM	Uncharacterized protein	DCQ78_05800	Ruminococcus sp	NA	NA	NA	NA	NA	LTIIALIIILAK	(W*) Large Sample Approx. w/ corr. for tied ranks	0.000196437
A0A3C2BD59	A0A3C2BD59_9FIRM	Ferrous iron transporter B	DCQ78_03335	Ruminococcus sp	NA	integral component of membrane [GO:0016021]	integral component of membrane [GO:0016021]	NA	GO:0016021	AAAILII	(W*) Large Sample Approx. w/ corr. for tied ranks	0.00517529
A0A3C2BDX9	A0A3C2BDX9_9FIRM	Radical SAM protein	DCQ78_06115	Ruminococcus sp	NA	NA	catalytic activity [GO:0003824]; iron-sulfur cluster binding [GO:0051536]; metal ion binding [GO:0046872]	catalytic activity [GO:0003824]; iron-sulfur cluster binding [GO:0051536]; metal ion binding [GO:0046872]	GO:0003824; GO:0046872; GO:0051536	EMISQTGK	(W*) Large Sample Approx. w/ corr. for tied ranks	0.013002
A0A3D0X6B3	A0A3D0X6B3_9FIRM	Uncharacterized protein	DEP65_01010	Ruminococcus sp	NA	NA	NA	NA	NA	LFLFTRLIRLK	(W*) Large Sample Approx. w/ corr. for tied ranks	0.0305705
A0A3D0X7B3	A0A3D0X7B3_9FIRM	Uncharacterized protein	DEP65_03105	Ruminococcus sp	NA	NA	NA	NA	NA	TTYNVKVYCK	(W*) Large Sample Approx. w/ corr. for tied ranks	0.013002
A0A3D0X997	A0A3D0X997_9FIRM	Uncharacterized protein	DEP65_06965	Ruminococcus sp	NA	integral component of membrane [GO:0016021]	integral component of membrane [GO:0016021]	NA	GO:0016021	TAKKAGK	(W*) Large Sample Approx. w/ corr. for tied ranks	0.0112099
A0A3D0X9J4	A0A3D0X9J4_9FIRM	Glutamine amidotransferase type-2 domain-containing protein	DEP65_07805	Ruminococcus sp	NA	NA	NA	NA	NA	GESPLSLIHIPK	(W*) Large Sample Approx. w/ corr. for tied ranks	0.013002
A0A3D0X9S4	A0A3D0X9S4_9FIRM	Uncharacterized protein	DEP65_03235	Ruminococcus sp	"DNA-templated transcription, initiation [GO:0006352]"	NA	"DNA-binding transcription factor activity [GO:0003700]; DNA-templated transcription, initiation [GO:0006352]"	DNA-binding transcription factor activity [GO:0003700]	GO:0003700; GO:0006352	YKALKALR	(W*) Large Sample Approx. w/ corr. for tied ranks	0.013002
A0A3D0X9X4	A0A3D0X9X4_9FIRM	Trans-aconitate methyltransferase	DEP65_03550	Ruminococcus sp	methylation [GO:0032259]	NA	trans-aconitate 2-methyltransferase activity [GO:0030798]; methylation [GO:0032259]	trans-aconitate 2-methyltransferase activity [GO:0030798]	GO:0030798; GO:0032259	LFFTATK	(W*) Large Sample Approx. w/ corr. for tied ranks	0.0305705
A0A3D0XBJ1	A0A3D0XBJ1_9FIRM	"N(6)-L-threonylcarbamoyladenine synthase, EC 2.3.1.234"	DEP65_07375	Ruminococcus sp	tRNA processing [GO:0008033]	NA	metal ion binding [GO:0046872]; N(6)-L-threonylcarbamoyladenine synthase activity [GO:0061711]; tRNA processing [GO:0008033]	metal ion binding [GO:0046872]; N(6)-L-threonylcarbamoyladenine synthase activity [GO:0061711]	GO:0008033; GO:0046872; GO:0061711	KLLPVKPGELGLR	(W*) Large Sample Approx. w/ corr. for tied ranks	0.00152382
A0A3D0XBL1	A0A3D0XBL1_9FIRM	Uncharacterized protein	DEP65_11860	Ruminococcus sp	NA	NA	NA	NA	NA	IPLLLPK	(W*) Large Sample Approx.	0.0126111
A0A3D0XCG4	A0A3D0XCG4_9FIRM	PadR family transcriptional regulator	DEP65_09300	Ruminococcus sp	NA	NA	NA	NA	NA	KEDTQNKR	(W*) Large Sample Approx. w/ corr. for tied ranks	0.045098
A0A3D2HQM8	A0A3D2HQM8_9FIRM	Iron-sulfur cluster carrier protein	DE313_02230	Ruminococcus sp	iron-sulfur cluster assembly [GO:0016226]	NA	ATP binding [GO:0005524]; ATP hydrolysis activity [GO:0016887]; iron-sulfur cluster binding [GO:0051536]; metal ion binding [GO:0046872]; iron-sulfur cluster assembly [GO:0016226]	ATP binding [GO:0005524]; ATP hydrolysis activity [GO:0016887]; iron-sulfur cluster binding [GO:0051536]; metal ion binding [GO:0046872]	GO:0005524; GO:0016226; GO:0016887; GO:0046872; GO:0051536	GCNHDCSSCSSSCK	(W*) Large Sample Approx. w/ corr. for tied ranks	0.033273
A0A3D2HRC9	A0A3D2HRC9_9FIRM	"GTP diphosphokinase, EC 2.7.6.5"	DE313_04335	Ruminococcus sp	guanosine tetraphosphate biosynthetic process [GO:0015970]	NA	GTP diphosphokinase activity [GO:0008728]; guanosine tetraphosphate biosynthetic process [GO:0015970]	GTP diphosphokinase activity [GO:0008728]	GO:0008728; GO:0015970	VIIIKLSDR	(W*) Large Sample Approx. w/ corr. for tied ranks	0.013002
A0A3D2HS54	A0A3D2HS54_9FIRM	30S ribosomal protein S15	DE313_01400	Ruminococcus sp	translation [GO:0006412]	cytoplasm [GO:0005737]; ribosome [GO:0005840]	cytoplasm [GO:0005737]; ribosome [GO:0005840]; structural constituent of ribosome [GO:0003735]; translation [GO:0006412]	structural constituent of ribosome [GO:0003735]	GO:0003735; GO:0005737; GO:0005840; GO:0006412	GLLKMVG	(W*) Large Sample Approx. w/ corr. for tied ranks	0.0223109
A0A3D2HSR9	A0A3D2HSR9_9FIRM	Uncharacterized protein	DE313_08205	Ruminococcus sp	NA	NA	NA	NA	NA	QKSAHIK	(W*) Large Sample Approx. w/ corr. for tied ranks	0.00517529
A0A3D2HSX3	A0A3D2HSX3_9FIRM	Uncharacterized protein	DE313_02775	Ruminococcus sp	NA	integral component of membrane [GO:0016021]	integral component of membrane [GO:0016021]	NA	GO:0016021	IKILWLLALVIK	(W*) Large Sample Approx. w/ corr. for tied ranks	0.00919658
A0A3D2HVE5	A0A3D2HVE5_9FIRM	"Probable tRNA sulfurtransferase, EC 2.8.1.4 (Sulfur carrier protein ThiS sulfurtransferase) (Thiamine biosynthesis protein ThiI) (tRNA 4-thiouridine synthase)"	thiI DE313_08695	Ruminococcus sp	thiamine biosynthetic process [GO:0009228]; thiamine diphosphate biosynthetic process [GO:0009229]; tRNA thio-modification [GO:0034227]	cytoplasm [GO:0005737]	cytoplasm [GO:0005737]; ATP binding [GO:0005524]; sulfurtransferase activity [GO:0016783]; tRNA adenylyltransferase activity [GO:0004810]; tRNA binding [GO:0000049]; thiamine biosynthetic process [GO:0009228]; thiamine diphosphate biosynthetic process [GO:0009229]; tRNA thio-modification [GO:0034227]	ATP binding [GO:0005524]; sulfurtransferase activity [GO:0016783]; tRNA adenylyltransferase activity [GO:0004810]; tRNA binding [GO:0000049]	GO:0000049; GO:0004810; GO:0005524; GO:0005737; GO:0009228; GO:0009229; GO:0016783; GO:0034227	FALSPLGRFEITSAQSTIYVKPLSEDIDLDEACER	(W*) Large Sample Approx. w/ corr. for tied ranks	0.0215431
A0A3D2N232	A0A3D2N232_9FIRM	"DNA topoisomerase (ATP-hydrolyzing), EC 5.6.2.2"	DHV89_03130	Ruminococcus sp	DNA topological change [GO:0006265]	NA	"ATP binding [GO:0005524]; DNA binding [GO:0003677]; DNA topoisomerase type II (double strand cut, ATP-hydrolyzing) activity [GO:0003918]; DNA topological change [GO:0006265]"	"ATP binding [GO:0005524]; DNA binding [GO:0003677]; DNA topoisomerase type II (double strand cut, ATP-hydrolyzing) activity [GO:0003918]"	GO:0003677; GO:0003918; GO:0005524; GO:0006265	IIALVKAGKIK	(W*) Large Sample Approx. w/ corr. for tied ranks	0.00517529
A0A3D2N233	A0A3D2N233_9FIRM	Peptidase	DHV89_01265	Ruminococcus sp	NA	NA	NA	NA	NA	GGGPASR	(W*) Large Sample Approx. w/ corr. for tied ranks	0.000872794
A0A3D2N2G7	A0A3D2N2G7_9FIRM	Class II aldolase family protein	DHV89_04465	Ruminococcus sp	NA	NA	NA	NA	NA	MHIKCYNDR	(W*) Large Sample Approx. w/ corr. for tied ranks	0.0012506
A0A3D2N325	A0A3D2N325_9FIRM	Uncharacterized protein	DHV89_03505	Ruminococcus sp	NA	integral component of membrane [GO:0016021]	integral component of membrane [GO:0016021]	NA	GO:0016021	DKVRDIL	(W*) Large Sample Approx. w/ corr. for tied ranks	0.0305705
A0A3D2N448	A0A3D2N448_9FIRM	N-acetyltransferase	DHV89_01240	Ruminococcus sp	NA	NA	N-acetyltransferase activity [GO:0008080]	N-acetyltransferase activity [GO:0008080]	GO:0008080	HCGSSNK	(W*) Large Sample Approx. w/ corr. for tied ranks	0.013002
A0A3D2N4D1	A0A3D2N4D1_9FIRM	"Peptidylprolyl isomerase, EC 5.2.1.8"	DHV89_07905	Ruminococcus sp	NA	NA	peptidyl-prolyl cis-trans isomerase activity [GO:0003755]	peptidyl-prolyl cis-trans isomerase activity [GO:0003755]	GO:0003755	YQENFKALYGEDSELVSDEDALSYLK	(W*) Large Sample Approx. w/ corr. for tied ranks	0.0305705
A0A3D2N4E9	A0A3D2N4E9_9FIRM	Phosphoglucosamine mutase	DHV89_08705	Ruminococcus sp	carbohydrate metabolic process [GO:0005975]	NA	"intramolecular transferase activity, phosphotransferases [GO:0016868]; metal ion binding [GO:0046872]; carbohydrate metabolic process [GO:0005975]"	"intramolecular transferase activity, phosphotransferases [GO:0016868]; metal ion binding [GO:0046872]"	GO:0005975; GO:0016868; GO:0046872	PKILIGK	(W*) Large Sample Approx. w/ corr. for tied ranks	0.0305705
A0A3D2N520	A0A3D2N520_9FIRM	Methyltransf_25 domain-containing protein	DHV89_07560	Ruminococcus sp	NA	NA	NA	NA	NA	HMFPDYR	(W*) Large Sample Approx. w/ corr. for tied ranks	0.013002
A0A3D2N5G8	A0A3D2N5G8_9FIRM	Thioredoxin	trxA DHV89_08095	Ruminococcus sp	NA	NA	protein-disulfide reductase activity [GO:0015035]	protein-disulfide reductase activity [GO:0015035]	GO:0015035	MSVYAVNSSNFR	(W*) Large Sample Approx. w/ corr. for tied ranks	0.00517529
A0A3D2N709	A0A3D2N709_9FIRM	HTH tetR-type domain-containing protein	DHV89_02695	Ruminococcus sp	NA	NA	DNA binding [GO:0003677]	DNA binding [GO:0003677]	GO:0003677	LSGEQGMK	(W*) Large Sample Approx. w/ corr. for tied ranks	0.013002
A0A3D3D9X2	A0A3D3D9X2_9FIRM	Aldedh domain-containing protein	DHW60_08875	Ruminococcus sp	NA	NA	"oxidoreductase activity, acting on the aldehyde or oxo group of donors, NAD or NADP as acceptor [GO:0016620]"	"oxidoreductase activity, acting on the aldehyde or oxo group of donors, NAD or NADP as acceptor [GO:0016620]"	GO:0016620	LLLDLILKDK	(W*) Large Sample Approx. w/ corr. for tied ranks	0.0166262
A0A3D4JIJ6	A0A3D4JIJ6_9FIRM	Heme chaperone HemW	DIW26_01840	Ruminococcus sp	porphyrin-containing compound biosynthetic process [GO:0006779]	cytoplasm [GO:0005737]	"cytoplasm [GO:0005737]; 4 iron, 4 sulfur cluster binding [GO:0051539]; coproporphyrinogen oxidase activity [GO:0004109]; metal ion binding [GO:0046872]; porphyrin-containing compound biosynthetic process [GO:0006779]"	"4 iron, 4 sulfur cluster binding [GO:0051539]; coproporphyrinogen oxidase activity [GO:0004109]; metal ion binding [GO:0046872]"	GO:0004109; GO:0005737; GO:0006779; GO:0046872; GO:0051539	ILFSTFK	(W*) Large Sample Approx.	0.00149887
A0A3D4JIQ0	A0A3D4JIQ0_9FIRM	Glycosyltransferase	DIW26_01255	Ruminococcus sp	NA	NA	transferase activity [GO:0016740]	transferase activity [GO:0016740]	GO:0016740	PVVLGLIPK	(W*) Large Sample Approx. w/ corr. for tied ranks	0.045098
A0A3D4JJB4	A0A3D4JJB4_9FIRM	Dockerin domain-containing protein	DIW26_01555	Ruminococcus sp	polysaccharide catabolic process [GO:0000272]	NA	"hydrolase activity, hydrolyzing O-glycosyl compounds [GO:0004553]; polysaccharide catabolic process [GO:0000272]"	"hydrolase activity, hydrolyzing O-glycosyl compounds [GO:0004553]"	GO:0000272; GO:0004553	KHICIDTKSDEFK	(W*) Large Sample Approx. w/ corr. for tied ranks	0.0305705
A0A3D4JJG1	A0A3D4JJG1_9FIRM	L-glyceraldehyde 3-phosphate reductase	DIW26_03335	Ruminococcus sp	NA	NA	NA	NA	NA	EYQANPK	(W*) Large Sample Approx. w/ corr. for tied ranks	0.00190626
A0A3D4JKS0	A0A3D4JKS0_9FIRM	Uncharacterized protein	DIW26_03410	Ruminococcus sp	NA	NA	NA	NA	NA	DFDGRISK	(W*) Large Sample Approx. w/ corr. for tied ranks	0.0305705
A0A3D4JLJ3	A0A3D4JLJ3_9FIRM	Uncharacterized protein	DIW26_02225	Ruminococcus sp	NA	integral component of membrane [GO:0016021]	integral component of membrane [GO:0016021]	NA	GO:0016021	LLITDPKHIFR	(W*) Large Sample Approx. w/ corr. for tied ranks	0.0305705
C6J802	C6J802_9FIRM	Uncharacterized protein	RSAG_00411	Ruminococcus sp. 5_1_39BFAA	NA	integral component of membrane [GO:0016021]	integral component of membrane [GO:0016021]; ABC-type transporter activity [GO:0140359]; ATP binding [GO:0005524]	ABC-type transporter activity [GO:0140359]; ATP binding [GO:0005524]	GO:0005524; GO:0016021; GO:0140359	SAASAGR	(W*) Large Sample Approx. w/ corr. for tied ranks	0.013002
C6J9P8	C6J9P8_9FIRM	SERPIN domain-containing protein	RSAG_00148	Ruminococcus sp. 5_1_39BFAA	NA	extracellular space [GO:0005615]	extracellular space [GO:0005615]; serine-type endopeptidase inhibitor activity [GO:0004867]	serine-type endopeptidase inhibitor activity [GO:0004867]	GO:0004867; GO:0005615	FGNNEKTK	(W*) Large Sample Approx. w/ corr. for tied ranks	0.0305705
C6J9R2	C6J9R2_9FIRM	Peptidase_M14 domain-containing protein	RSAG_00162	Ruminococcus sp. 5_1_39BFAA	NA	NA	metallocarboxypeptidase activity [GO:0004181]; zinc ion binding [GO:0008270]	metallocarboxypeptidase activity [GO:0004181]; zinc ion binding [GO:0008270]	GO:0004181; GO:0008270	VKKAGAK	(W*) Large Sample Approx. w/ corr. for tied ranks	0.0191655
C6JA06	C6JA06_9FIRM	"Type I site-specific deoxyribonuclease, EC 3.1.21.3"	RSAG_00256	Ruminococcus sp. 5_1_39BFAA	DNA modification [GO:0006304]	NA	ATP binding [GO:0005524]; DNA binding [GO:0003677]; type I site-specific deoxyribonuclease activity [GO:0009035]; DNA modification [GO:0006304]	ATP binding [GO:0005524]; DNA binding [GO:0003677]; type I site-specific deoxyribonuclease activity [GO:0009035]	GO:0003677; GO:0005524; GO:0006304; GO:0009035	AMEFAVK	(W*) Large Sample Approx. w/ corr. for tied ranks	0.000642885
C6JBG2	C6JBG2_9FIRM	Threonine-phosphate decarboxylase	RSAG_01279	Ruminococcus sp. 5_1_39BFAA	biosynthetic process [GO:0009058]	NA	catalytic activity [GO:0003824]; pyridoxal phosphate binding [GO:0030170]; biosynthetic process [GO:0009058]	catalytic activity [GO:0003824]; pyridoxal phosphate binding [GO:0030170]	GO:0003824; GO:0009058; GO:0030170	YYLKEENDFCIQKDYPDVLK	(W*) Large Sample Approx. w/ corr. for tied ranks	0.0305705
C6JBL4	C6JBL4_9FIRM	Uncharacterized protein	RSAG_01331	Ruminococcus sp. 5_1_39BFAA	NA	NA	ATP binding [GO:0005524]; DNA binding [GO:0003677]; hydrolase activity [GO:0016787]	ATP binding [GO:0005524]; DNA binding [GO:0003677]; hydrolase activity [GO:0016787]	GO:0003677; GO:0005524; GO:0016787	HEGERPVSFVWKLHNSIPADMLPK	(W*) Large Sample Approx. w/ corr. for tied ranks	0.00117893
C6JCK1	C6JCK1_9FIRM	Methylmalonyl-CoA mutase domain-containing protein	RSAG_01668	Ruminococcus sp. 5_1_39BFAA	NA	NA	cobalamin binding [GO:0031419]; metal ion binding [GO:0046872]; methyltransferase activity [GO:0008168]	cobalamin binding [GO:0031419]; metal ion binding [GO:0046872]; methyltransferase activity [GO:0008168]	GO:0008168; GO:0031419; GO:0046872	RSSNKHK	(W*) Large Sample Approx. w/ corr. for tied ranks	0.013002
C6JD02	C6JD02_9FIRM	DUF4825 domain-containing protein	RSAG_01819	Ruminococcus sp. 5_1_39BFAA	NA	NA	NA	NA	NA	DEPSAAK	(W*) Large Sample Approx. w/ corr. for tied ranks	0.0062669
C6JDV7	C6JDV7_9FIRM	Peptidase_S11 domain-containing protein	RSAG_02124	Ruminococcus sp. 5_1_39BFAA	cell wall organization [GO:0071555]; peptidoglycan biosynthetic process [GO:0009252]; regulation of cell shape [GO:0008360]	integral component of membrane [GO:0016021]	integral component of membrane [GO:0016021]; serine-type D-Ala-D-Ala carboxypeptidase activity [GO:0009002]; cell wall organization [GO:0071555]; peptidoglycan biosynthetic process [GO:0009252]; regulation of cell shape [GO:0008360]	serine-type D-Ala-D-Ala carboxypeptidase activity [GO:0009002]	GO:0008360; GO:0009002; GO:0009252; GO:0016021; GO:0071555	ILLIIGAAMLLLIIILSIALAK	(W*) Large Sample Approx. w/ corr. for tied ranks	0.0305705
C6JEB3	C6JEB3_9FIRM	Fn3_like domain-containing protein	RSAG_02280	Ruminococcus sp. 5_1_39BFAA	cellulose catabolic process [GO:0030245]	NA	"hydrolase activity, hydrolyzing O-glycosyl compounds [GO:0004553]; cellulose catabolic process [GO:0030245]"	"hydrolase activity, hydrolyzing O-glycosyl compounds [GO:0004553]"	GO:0004553; GO:0030245	DEWGFDGMVTTDWWTFGEHYR	(W*) Large Sample Approx. w/ corr. for tied ranks	0.0305705
C6JEL2	C6JEL2_9FIRM	"Small ribosomal subunit biogenesis GTPase RsgA, EC 3.6.1.-"	rsgA RSAG_02379	Ruminococcus sp. 5_1_39BFAA	ribosomal small subunit biogenesis [GO:0042274]	cytoplasm [GO:0005737]	cytoplasm [GO:0005737]; GTP binding [GO:0005525]; GTPase activity [GO:0003924]; metal ion binding [GO:0046872]; rRNA binding [GO:0019843]; ribosomal small subunit biogenesis [GO:0042274]	GTP binding [GO:0005525]; GTPase activity [GO:0003924]; metal ion binding [GO:0046872]; rRNA binding [GO:0019843]	GO:0003924; GO:0005525; GO:0005737; GO:0019843; GO:0042274; GO:0046872	RGKHTTR	(W*) Large Sample Approx. w/ corr. for tied ranks	0.00425975
C6JF44	C6JF44_9FIRM	BIG2 domain-containing protein	RSAG_02561	Ruminococcus sp. 5_1_39BFAA	NA	NA	NA	NA	NA	CFYLMDIDR	(W*) Large Sample Approx. w/ corr. for tied ranks	0.00190626
C6JFM9	C6JFM9_9FIRM	"Putative N-acetylmannosamine-6-phosphate 2-epimerase, EC 5.1.3.9 (ManNAc-6-P epimerase)"	nanE RSAG_02743	Ruminococcus sp. 5_1_39BFAA	carbohydrate metabolic process [GO:0005975]; N-acetylmannosamine metabolic process [GO:0006051]; N-acetylneuraminate catabolic process [GO:0019262]	NA	N-acylglucosamine-6-phosphate 2-epimerase activity [GO:0047465]; N-acylmannosamine-6-phosphate 2-epimerase activity [GO:0009385]; carbohydrate metabolic process [GO:0005975]; N-acetylmannosamine metabolic process [GO:0006051]; N-acetylneuraminate catabolic process [GO:0019262]	N-acylglucosamine-6-phosphate 2-epimerase activity [GO:0047465]; N-acylmannosamine-6-phosphate 2-epimerase activity [GO:0009385]	GO:0005975; GO:0006051; GO:0009385; GO:0019262; GO:0047465	IQYPGYEGYITPTMK	(W*) Large Sample Approx. w/ corr. for tied ranks	0.0305705
T5LV66	T5LV66_9FIRM	Glyco_hydro_3 domain-containing protein	RSAG_04563	Ruminococcus sp. 5_1_39BFAA	carbohydrate metabolic process [GO:0005975]	NA	"hydrolase activity, hydrolyzing O-glycosyl compounds [GO:0004553]; carbohydrate metabolic process [GO:0005975]"	"hydrolase activity, hydrolyzing O-glycosyl compounds [GO:0004553]"	GO:0004553; GO:0005975	LQKLLIRL	(W*) Large Sample Approx. w/ corr. for tied ranks	0.013002
T5LWA6	T5LWA6_9FIRM	Uncharacterized protein	RSAG_04696	Ruminococcus sp. 5_1_39BFAA	NA	integral component of membrane [GO:0016021]	integral component of membrane [GO:0016021]	NA	GO:0016021	HSSDSDR	(W*) Large Sample Approx. w/ corr. for tied ranks	0.0130073
T5LX95	T5LX95_9FIRM	Uncharacterized protein	RSAG_04526	Ruminococcus sp. 5_1_39BFAA	NA	NA	NA	NA	NA	IEEDYCYLK	(W*) Large Sample Approx. w/ corr. for tied ranks	0.0130073
A0A373ZW79	A0A373ZW79_9FIRM	Mrr restriction system protein	DWV75_14330	Ruminococcus sp. AF12-5	DNA restriction-modification system [GO:0009307]	NA	DNA binding [GO:0003677]; endonuclease activity [GO:0004519]; DNA restriction-modification system [GO:0009307]	DNA binding [GO:0003677]; endonuclease activity [GO:0004519]	GO:0003677; GO:0004519; GO:0009307	EGTPITLIDGNDLIRLVIKYELYITPVTTYVLDDFYTEN	(W*) Large Sample Approx. w/ corr. for tied ranks	0.0305705
A0A374A222	A0A374A222_9FIRM	Glycerol-3-phosphate cytidylyltransferase	DWV75_09430	Ruminococcus sp. AF12-5	biosynthetic process [GO:0009058]	NA	nucleotide binding [GO:0000166]; nucleotidyltransferase activity [GO:0016779]; biosynthetic process [GO:0009058]	nucleotide binding [GO:0000166]; nucleotidyltransferase activity [GO:0016779]	GO:0000166; GO:0009058; GO:0016779	LILLAKTR	(W*) Large Sample Approx. w/ corr. for tied ranks	0.0405887
A0A374A6S1	A0A374A6S1_9FIRM	Polysaccharide pyruvyl transferase family protein	DWV75_06425	Ruminococcus sp. AF12-5	NA	NA	transferase activity [GO:0016740]	transferase activity [GO:0016740]	GO:0016740	AAKKVGK	(W*) Large Sample Approx. w/ corr. for tied ranks	0.00333565
A0A374ACH6	A0A374ACH6_9FIRM	Uncharacterized protein	DWV75_00215	Ruminococcus sp. AF12-5	NA	NA	NA	NA	NA	EDVYPWR	(W*) Large Sample Approx. w/ corr. for tied ranks	0.013002
A0A374AF97	A0A374AF97_9FIRM	Uncharacterized protein	DWV75_02955	Ruminococcus sp. AF12-5	NA	integral component of membrane [GO:0016021]	integral component of membrane [GO:0016021]	NA	GO:0016021	ATGKIVL	(W*) Large Sample Approx. w/ corr. for tied ranks	0.00119059
A0A413ASF2	A0A413ASF2_9FIRM	"Histidine kinase, EC 2.7.13.3"	DWV90_17475	Ruminococcus sp. AF13-37	NA	integral component of membrane [GO:0016021]	integral component of membrane [GO:0016021]; phosphorelay sensor kinase activity [GO:0000155]	phosphorelay sensor kinase activity [GO:0000155]	GO:0000155; GO:0016021	ENLTDPKVQEYLRILDEK	(W*) Large Sample Approx. w/ corr. for tied ranks	0.0305705
A0A413AVJ3	A0A413AVJ3_9FIRM	"2-C-methyl-D-erythritol 4-phosphate cytidylyltransferase, EC 2.7.7.60"	ispD DWV90_11385	Ruminococcus sp. AF13-37	"isopentenyl diphosphate biosynthetic process, methylerythritol 4-phosphate pathway [GO:0019288]"	NA	"2-C-methyl-D-erythritol 4-phosphate cytidylyltransferase activity [GO:0050518]; isopentenyl diphosphate biosynthetic process, methylerythritol 4-phosphate pathway [GO:0019288]"	2-C-methyl-D-erythritol 4-phosphate cytidylyltransferase activity [GO:0050518]	GO:0019288; GO:0050518	IIVVILK	(W*) Large Sample Approx. w/ corr. for tied ranks	0.00517529
A0A413B1B4	A0A413B1B4_9FIRM	Uncharacterized protein	DWV90_00815	Ruminococcus sp. AF13-37	NA	NA	NA	NA	NA	LNRLGGG	(W*) Large Sample Approx. w/ corr. for tied ranks	0.0265908
A0A412ZME0	A0A412ZME0_9FIRM	YcxB family protein	DWV97_13575	Ruminococcus sp. AF14-10	NA	integral component of membrane [GO:0016021]	integral component of membrane [GO:0016021]	NA	GO:0016021	VILLPKK	(W*) Large Sample Approx. w/ corr. for tied ranks	0.0164119
A0A412ZMU8	A0A412ZMU8_9FIRM	50S ribosomal protein L15	rplO DWV97_13895	Ruminococcus sp. AF14-10	translation [GO:0006412]	cytoplasm [GO:0005737]; large ribosomal subunit [GO:0015934]	cytoplasm [GO:0005737]; large ribosomal subunit [GO:0015934]; rRNA binding [GO:0019843]; structural constituent of ribosome [GO:0003735]; translation [GO:0006412]	rRNA binding [GO:0019843]; structural constituent of ribosome [GO:0003735]	GO:0003735; GO:0005737; GO:0006412; GO:0015934; GO:0019843	ARSGAPR	(W*) Large Sample Approx. w/ corr. for tied ranks	0.00517529
A0A412ZPD3	A0A412ZPD3_9FIRM	Spore germination protein	DWV97_11715	Ruminococcus sp. AF14-10	spore germination [GO:0009847]	integral component of membrane [GO:0016021]	integral component of membrane [GO:0016021]; spore germination [GO:0009847]	NA	GO:0009847; GO:0016021	VDPKVLQVVTER	(W*) Large Sample Approx. w/ corr. for tied ranks	0.0305705
A0A412ZPS2	A0A412ZPS2_9FIRM	DUF4368 domain-containing protein	DWV97_12505	Ruminococcus sp. AF14-10	NA	NA	DNA binding [GO:0003677]; DNA strand exchange activity [GO:0000150]	DNA binding [GO:0003677]; DNA strand exchange activity [GO:0000150]	GO:0000150; GO:0003677	ERLEKLVADTQK	(W*) Large Sample Approx. w/ corr. for tied ranks	0.0359992
A0A412ZR78	A0A412ZR78_9FIRM	ABC transporter permease	DWV97_09305	Ruminococcus sp. AF14-10	transmembrane transport [GO:0055085]	integral component of membrane [GO:0016021]; plasma membrane [GO:0005886]	integral component of membrane [GO:0016021]; plasma membrane [GO:0005886]; transmembrane transport [GO:0055085]	NA	GO:0005886; GO:0016021; GO:0055085	VTLPLIK	(W*) Large Sample Approx. w/ corr. for tied ranks	0.0305705
A0A412ZR81	A0A412ZR81_9FIRM	Carbohydrate-binding domain-containing protein	DWV97_09410	Ruminococcus sp. AF14-10	NA	NA	NA	NA	NA	LKIKLTGANTITR	(W*) Large Sample Approx. w/ corr. for tied ranks	0.0305705
A0A412ZT53	A0A412ZT53_9FIRM	Aldo/keto reductase	DWV97_08730	Ruminococcus sp. AF14-10	NA	NA	oxidoreductase activity [GO:0016491]	oxidoreductase activity [GO:0016491]	GO:0016491	KHEKTIAQVILR	(W*) Large Sample Approx. w/ corr. for tied ranks	0.0305705
A0A412ZTJ0	A0A412ZTJ0_9FIRM	Iron ABC transporter permease	DWV97_05735	Ruminococcus sp. AF14-10	NA	integral component of membrane [GO:0016021]; plasma membrane [GO:0005886]	integral component of membrane [GO:0016021]; plasma membrane [GO:0005886]; transmembrane transporter activity [GO:0022857]	transmembrane transporter activity [GO:0022857]	GO:0005886; GO:0016021; GO:0022857	NMGVPVK	(W*) Large Sample Approx. w/ corr. for tied ranks	0.0305705
A0A412ZU40	A0A412ZU40_9FIRM	Uncharacterized protein	DWV97_07000	Ruminococcus sp. AF14-10	NA	integral component of membrane [GO:0016021]	integral component of membrane [GO:0016021]	NA	GO:0016021	AYFEFVHNLGIHSWDIPALIALIVMIFVHRSNQK	(W*) Large Sample Approx. w/ corr. for tied ranks	0.0305705
A0A412ZVW4	A0A412ZVW4_9FIRM	Cytidylate kinase-like family protein	DWV97_04630	Ruminococcus sp. AF14-10	NA	NA	kinase activity [GO:0016301]	kinase activity [GO:0016301]	GO:0016301	RAAYYQFYTDMR	(W*) Large Sample Approx. w/ corr. for tied ranks	0.026309
A0A412ZX89	A0A412ZX89_9FIRM	SSD domain-containing protein	DWV97_00040	Ruminococcus sp. AF14-10	NA	integral component of membrane [GO:0016021]; plasma membrane [GO:0005886]	integral component of membrane [GO:0016021]; plasma membrane [GO:0005886]	NA	GO:0005886; GO:0016021	IIILILGVLLLIPATIGTIK	(W*) Large Sample Approx. w/ corr. for tied ranks	0.0305705
A0A416X7L5	A0A416X7L5_9FIRM	Uncharacterized protein	DWW20_19840	Ruminococcus sp. AF14-5	NA	NA	NA	NA	NA	LYGIPLYGNLLALYVLKLIRK	(W*) Large Sample Approx. w/ corr. for tied ranks	0.00214621
A0A416XKZ3	A0A416XKZ3_9FIRM	Leucine-rich repeat domain-containing protein	DWW20_16860	Ruminococcus sp. AF14-5	NA	NA	NA	NA	NA	KRNAFTI	(W*) Large Sample Approx. w/ corr. for tied ranks	0.0305705
A0A416XM57	A0A416XM57_9FIRM	Uncharacterized protein	DWW20_16690	Ruminococcus sp. AF14-5	NA	NA	NA	NA	NA	EGIRLLPEVVR	(W*) Large Sample Approx. w/ corr. for tied ranks	0.0305705
A0A373Y6Q9	A0A373Y6Q9_9FIRM	SAM-dependent DNA methyltransferase	DWW66_01905	Ruminococcus sp. AF16-40	DNA methylation [GO:0006306]	NA	DNA binding [GO:0003677]; N-methyltransferase activity [GO:0008170]; DNA methylation [GO:0006306]	DNA binding [GO:0003677]; N-methyltransferase activity [GO:0008170]	GO:0003677; GO:0006306; GO:0008170	KQNLKLDLLTEVYSEIK	(W*) Large Sample Approx. w/ corr. for tied ranks	0.0329224
A0A373XVB1	A0A373XVB1_9FIRM	WYL domain-containing protein	DWW71_12070	Ruminococcus sp. AF16-50	NA	NA	NA	NA	NA	EHKLPKNQTNFEIVEVR	(W*) Large Sample Approx. w/ corr. for tied ranks	0.0305705
A0A373Y527	A0A373Y527_9FIRM	Uncharacterized protein	DWW71_05595	Ruminococcus sp. AF16-50	NA	NA	NA	NA	NA	VTATPTNQAELKPLSAKLGVIYINDNTSATWTGTFIDNATSPK	(W*) Large Sample Approx. w/ corr. for tied ranks	0.013002
A0A416VKB8	A0A416VKB8_9FIRM	Uncharacterized protein	DWW77_06300	Ruminococcus sp. AF17-12	NA	NA	NA	NA	NA	IKVVKPNHR	(W*) Large Sample Approx. w/ corr. for tied ranks	0.00517529
A0A416VMW2	A0A416VMW2_9FIRM	Holliday junction resolvase RecU	DWW77_00980	Ruminococcus sp. AF17-12	DNA recombination [GO:0006310]; DNA repair [GO:0006281]	cytoplasm [GO:0005737]	cytoplasm [GO:0005737]; endonuclease activity [GO:0004519]; metal ion binding [GO:0046872]; nucleic acid binding [GO:0003676]; DNA recombination [GO:0006310]; DNA repair [GO:0006281]	endonuclease activity [GO:0004519]; metal ion binding [GO:0046872]; nucleic acid binding [GO:0003676]	GO:0003676; GO:0004519; GO:0005737; GO:0006281; GO:0006310; GO:0046872	KPDRQGR	(W*) Large Sample Approx. w/ corr. for tied ranks	0.0305705
A0A412RVI2	A0A412RVI2_9FIRM	DUF2088 domain-containing protein	DWW86_15630	Ruminococcus sp. AF17-22AC	NA	NA	lactate racemase activity [GO:0050043]	lactate racemase activity [GO:0050043]	GO:0050043	AAVHLCMKNPEDDCMDEYGHRHGGCGCC	(W*) Large Sample Approx. w/ corr. for tied ranks	0.00200523
A0A412RY84	A0A412RY84_9FIRM	Multidrug export protein MepA	DWW86_14915	Ruminococcus sp. AF17-22AC	NA	integral component of membrane [GO:0016021]	integral component of membrane [GO:0016021]; antiporter activity [GO:0015297]; xenobiotic transmembrane transporter activity [GO:0042910]	antiporter activity [GO:0015297]; xenobiotic transmembrane transporter activity [GO:0042910]	GO:0015297; GO:0016021; GO:0042910	GGAWATVIGQVVSAILVVIYFTKFRK	(W*) Large Sample Approx. w/ corr. for tied ranks	0.013002
A0A412S7G4	A0A412S7G4_9FIRM	Uncharacterized protein	DWW86_08435	Ruminococcus sp. AF17-22AC	NA	NA	NA	NA	NA	ENLQSVARRLLLIR	(W*) Large Sample Approx. w/ corr. for tied ranks	0.013002
A0A412S7N7	A0A412S7N7_9FIRM	Alanine:cation symporter family protein	DWW86_05600	Ruminococcus sp. AF17-22AC	NA	integral component of membrane [GO:0016021]; plasma membrane [GO:0005886]	integral component of membrane [GO:0016021]; plasma membrane [GO:0005886]; alanine:sodium symporter activity [GO:0015655]	alanine:sodium symporter activity [GO:0015655]	GO:0005886; GO:0015655; GO:0016021	VYSFLWGDLVQIPLPGGSTLGISLLIILLIPTGIYFTIRTR	(W*) Large Sample Approx. w/ corr. for tied ranks	0.013002
A0A412S9D7	A0A412S9D7_9FIRM	BREX system P-loop protein BrxC	brxC DWW86_04440	Ruminococcus sp. AF17-22AC	NA	NA	NA	NA	NA	THGASGK	(W*) Large Sample Approx. w/ corr. for tied ranks	0.013002
A0A373VS08	A0A373VS08_9FIRM	Uncharacterized protein	DWX11_11520	Ruminococcus sp. AF18-29	NA	NA	NA	NA	NA	TWLGVKVNCK	(W*) Large Sample Approx. w/ corr. for tied ranks	0.0305705
A0A373VVG1	A0A373VVG1_9FIRM	"DNA-directed DNA polymerase, EC 2.7.7.7"	DWX11_09350	Ruminococcus sp. AF18-29	DNA replication [GO:0006260]	NA	3'-5' exonuclease activity [GO:0008408]; DNA-directed DNA polymerase activity [GO:0003887]; DNA replication [GO:0006260]	3'-5' exonuclease activity [GO:0008408]; DNA-directed DNA polymerase activity [GO:0003887]	GO:0003887; GO:0006260; GO:0008408	CKHDPSLVTYIHPDMKPILESTYGQCIYQEQIMEIVR	(W*) Large Sample Approx. w/ corr. for tied ranks	0.0305705
A0A373W514	A0A373W514_9FIRM	Fibronectin type III domain-containing protein	DWX11_04395	Ruminococcus sp. AF18-29	cellulose catabolic process [GO:0030245]	NA	cellulose catabolic process [GO:0030245]	NA	GO:0030245	RKGVIMK	(W*) Large Sample Approx. w/ corr. for tied ranks	0.0012506
A0A373V476	A0A373V476_9FIRM	Glycosyltransferase family 1 protein	DWX34_12580	Ruminococcus sp. AF19-15	NA	NA	transferase activity [GO:0016740]	transferase activity [GO:0016740]	GO:0016740	LYRQLDKTK	(W*) Large Sample Approx. w/ corr. for tied ranks	0.0305705
A0A373VHF7	A0A373VHF7_9FIRM	ATP-binding protein	DWX34_01455	Ruminococcus sp. AF19-15	NA	NA	ATP binding [GO:0005524]; ATP hydrolysis activity [GO:0016887]	ATP binding [GO:0005524]; ATP hydrolysis activity [GO:0016887]	GO:0005524; GO:0016887	LLLLPLK	(W*) Large Sample Approx. w/ corr. for tied ranks	0.0370345
A0A373VIE9	A0A373VIE9_9FIRM	Uncharacterized protein	DWX34_00595	Ruminococcus sp. AF19-15	NA	NA	NA	NA	NA	FHSSNTVPGCANQAMWKNADFDALIDK	(W*) Large Sample Approx. w/ corr. for tied ranks	0.0305705
A0A416RYB6	A0A416RYB6_9FIRM	"DNA (cytosine-5-)-methyltransferase, EC 2.1.1.37"	dcm DWX46_15325	Ruminococcus sp. AF19-29	DNA restriction-modification system [GO:0009307]	NA	DNA (cytosine-5-)-methyltransferase activity [GO:0003886]; DNA restriction-modification system [GO:0009307]	DNA (cytosine-5-)-methyltransferase activity [GO:0003886]	GO:0003886; GO:0009307	PQGGDVT	(W*) Large Sample Approx. w/ corr. for tied ranks	0.00926024
A0A416S0Y6	A0A416S0Y6_9FIRM	ABC transporter ATP-binding protein	DWX46_13555	Ruminococcus sp. AF19-29	NA	integral component of membrane [GO:0016021]	integral component of membrane [GO:0016021]; ABC-type transporter activity [GO:0140359]; ATP binding [GO:0005524]	ABC-type transporter activity [GO:0140359]; ATP binding [GO:0005524]	GO:0005524; GO:0016021; GO:0140359	FSIIKRILR	(W*) Large Sample Approx. w/ corr. for tied ranks	0.013002
A0A416SKB4	A0A416SKB4_9FIRM	HNH domain-containing protein	DWX46_03245	Ruminococcus sp. AF19-29	NA	NA	endonuclease activity [GO:0004519]; nucleic acid binding [GO:0003676]	endonuclease activity [GO:0004519]; nucleic acid binding [GO:0003676]	GO:0003676; GO:0004519	ITGGNPRK	(W*) Large Sample Approx. w/ corr. for tied ranks	0.013002
A0A416SKV9	A0A416SKV9_9FIRM	IS607 family transposase	DWX46_04230	Ruminococcus sp. AF19-29	"DNA integration [GO:0015074]; regulation of transcription, DNA-templated [GO:0006355]"	NA	"DNA binding [GO:0003677]; DNA strand exchange activity [GO:0000150]; DNA integration [GO:0015074]; regulation of transcription, DNA-templated [GO:0006355]"	DNA binding [GO:0003677]; DNA strand exchange activity [GO:0000150]	GO:0000150; GO:0003677; GO:0006355; GO:0015074	LQGKPANK	(W*) Large Sample Approx. w/ corr. for tied ranks	0.0305705
A0A416SM54	A0A416SM54_9FIRM	Uncharacterized protein	DWX46_02335	Ruminococcus sp. AF19-29	NA	NA	NA	NA	NA	LLWESVLVPLINWIIANLLPVMAEVINVVGTVAIKVIK	(W*) Large Sample Approx. w/ corr. for tied ranks	0.0305705
A0A416QQV4	A0A416QQV4_9FIRM	"Stage 0 sporulation protein A homolog, EC 2.7.13.3"	DWX61_16320	Ruminococcus sp. AF20-12LB	NA	integral component of membrane [GO:0016021]; plasma membrane [GO:0005886]	integral component of membrane [GO:0016021]; plasma membrane [GO:0005886]; phosphorelay sensor kinase activity [GO:0000155]	phosphorelay sensor kinase activity [GO:0000155]	GO:0000155; GO:0005886; GO:0016021	CDWSDCFDK	(W*) Large Sample Approx. w/ corr. for tied ranks	0.00517529
A0A416QV80	A0A416QV80_9FIRM	Glycosyltransferase	DWX61_13745	Ruminococcus sp. AF20-12LB	NA	NA	glycosyltransferase activity [GO:0016757]	glycosyltransferase activity [GO:0016757]	GO:0016757	FRVEFALSGIKGIR	(W*) Large Sample Approx. w/ corr. for tied ranks	0.0305705
A0A416QVF6	A0A416QVF6_9FIRM	Uncharacterized protein	DWX61_14025	Ruminococcus sp. AF20-12LB	NA	NA	NA	NA	NA	DSYELSGYTAYLSSDCDSDYTNMRPR	(W*) Large Sample Approx. w/ corr. for tied ranks	0.0305705
A0A416QZ19	A0A416QZ19_9FIRM	Helicase	DWX61_10735	Ruminococcus sp. AF20-12LB	nucleobase-containing compound metabolic process [GO:0006139]	NA	"ATP binding [GO:0005524]; DNA binding [GO:0003677]; helicase activity [GO:0004386]; hydrolase activity, acting on acid anhydrides, in phosphorus-containing anhydrides [GO:0016818]; nucleobase-containing compound metabolic process [GO:0006139]"	"ATP binding [GO:0005524]; DNA binding [GO:0003677]; helicase activity [GO:0004386]; hydrolase activity, acting on acid anhydrides, in phosphorus-containing anhydrides [GO:0016818]"	GO:0003677; GO:0004386; GO:0005524; GO:0006139; GO:0016818	NNRDTIIKMNTGSGK	(W*) Large Sample Approx. w/ corr. for tied ranks	0.013002
A0A373UYC1	A0A373UYC1_9FIRM	Type I-C CRISPR-associated protein Cas8c/Csd1	cas8c DWX72_03810	Ruminococcus sp. AF21-11	NA	NA	NA	NA	NA	NLILDIIADLEEKFPHTLSNDEQGMFIIAYAKQNR	(W*) Large Sample Approx. w/ corr. for tied ranks	0.00336407
A0A416PUT1	A0A416PUT1_9FIRM	DUF4062 domain-containing protein	DWX80_16710	Ruminococcus sp. AF21-3	NA	NA	NA	NA	NA	GLPVLVLIK	(W*) Large Sample Approx. w/ corr. for tied ranks	0.0305705
A0A416Q6U0	A0A416Q6U0_9FIRM	Uncharacterized protein	DWX80_10465	Ruminococcus sp. AF21-3	NA	NA	NA	NA	NA	LNLTMELMELWLNNRTFSVNELLYFQASYHAR	(W*) Large Sample Approx. w/ corr. for tied ranks	0.0305705
A0A416PL74	A0A416PL74_9FIRM	Uncharacterized protein	DWX83_16105	Ruminococcus sp. AF21-42	NA	integral component of membrane [GO:0016021]	integral component of membrane [GO:0016021]	NA	GO:0016021	MMWKHCPK	(W*) Large Sample Approx. w/ corr. for tied ranks	0.0359992
A0A416PMM6	A0A416PMM6_9FIRM	DNA methylase	DWX83_14470	Ruminococcus sp. AF21-42	methylation [GO:0032259]	NA	ATP binding [GO:0005524]; DNA binding [GO:0003677]; hydrolase activity [GO:0016787]; methyltransferase activity [GO:0008168]; methylation [GO:0032259]	ATP binding [GO:0005524]; DNA binding [GO:0003677]; hydrolase activity [GO:0016787]; methyltransferase activity [GO:0008168]	GO:0003677; GO:0005524; GO:0008168; GO:0016787; GO:0032259	EELSWQK	(W*) Large Sample Approx. w/ corr. for tied ranks	0.0305705
A0A416PS35	A0A416PS35_9FIRM	DUF2194 domain-containing protein	DWX83_10455	Ruminococcus sp. AF21-42	NA	integral component of membrane [GO:0016021]	integral component of membrane [GO:0016021]	NA	GO:0016021	WCIYAKWNMAK	(W*) Large Sample Approx. w/ corr. for tied ranks	0.013002
A0A416PYK9	A0A416PYK9_9FIRM	UPF0313 protein DWX83_04060	DWX83_04060	Ruminococcus sp. AF21-42	NA	NA	"4 iron, 4 sulfur cluster binding [GO:0051539]; catalytic activity [GO:0003824]; iron ion binding [GO:0005506]"	"4 iron, 4 sulfur cluster binding [GO:0051539]; catalytic activity [GO:0003824]; iron ion binding [GO:0005506]"	GO:0003824; GO:0005506; GO:0051539	LRQIPGVKK	(W*) Large Sample Approx. w/ corr. for tied ranks	0.0413429
A0A416Q2F5	A0A416Q2F5_9FIRM	NgoFVII family restriction endonuclease	DWX83_01150	Ruminococcus sp. AF21-42	NA	NA	ATP binding [GO:0005524]; DNA binding [GO:0003677]; endonuclease activity [GO:0004519]	ATP binding [GO:0005524]; DNA binding [GO:0003677]; endonuclease activity [GO:0004519]	GO:0003677; GO:0004519; GO:0005524	EKIKALL	(W*) Large Sample Approx. w/ corr. for tied ranks	0.00259345
A0A416MIQ8	A0A416MIQ8_9FIRM	Integrase	DWY28_18690	Ruminococcus sp. AF24-32LB	DNA integration [GO:0015074]; DNA recombination [GO:0006310]	NA	DNA binding [GO:0003677]; DNA integration [GO:0015074]; DNA recombination [GO:0006310]	DNA binding [GO:0003677]	GO:0003677; GO:0006310; GO:0015074	DFIEYNNIKDANGDYYK	(W*) Large Sample Approx. w/ corr. for tied ranks	0.0166262
A0A416MQV8	A0A416MQV8_9FIRM	ATP-grasp domain-containing protein	DWY28_13830	Ruminococcus sp. AF24-32LB	NA	NA	ATP binding [GO:0005524]; metal ion binding [GO:0046872]	ATP binding [GO:0005524]; metal ion binding [GO:0046872]	GO:0005524; GO:0046872	EHQYKCAK	(W*) Large Sample Approx. w/ corr. for tied ranks	0.0305705
A0A416MR74	A0A416MR74_9FIRM	ABC transmembrane type-1 domain-containing protein	DWY28_12540	Ruminococcus sp. AF24-32LB	NA	integral component of membrane [GO:0016021]	integral component of membrane [GO:0016021]; ABC-type transporter activity [GO:0140359]; ATP binding [GO:0005524]	ABC-type transporter activity [GO:0140359]; ATP binding [GO:0005524]	GO:0005524; GO:0016021; GO:0140359	MIFFLVSLQYHLKNLFRLIPLGGLK	(W*) Large Sample Approx. w/ corr. for tied ranks	0.0359992
A0A373SXF1	A0A373SXF1_9FIRM	Uncharacterized protein	DWY35_09035	Ruminococcus sp. AF25-13	NA	NA	NA	NA	NA	FDCFKCYDQSK	(W*) Large Sample Approx. w/ corr. for tied ranks	0.0305705
A0A373SXG5	A0A373SXG5_9FIRM	Uncharacterized protein	DWY35_09270	Ruminococcus sp. AF25-13	NA	NA	NA	NA	NA	QWNEQRDEK	(W*) Large Sample Approx. w/ corr. for tied ranks	0.0305705
A0A373SZL0	A0A373SZL0_9FIRM	Transcriptional regulator	DWY35_07905	Ruminococcus sp. AF25-13	NA	NA	DNA binding [GO:0003677]	DNA binding [GO:0003677]	GO:0003677	TKLNNGEISPNEYFEWKITWPQA	(W*) Large Sample Approx. w/ corr. for tied ranks	0.0305705
A0A373SER9	A0A373SER9_9FIRM	"Alpha-galactosidase, EC 3.2.1.22"	DWY40_15080	Ruminococcus sp. AF25-17	carbohydrate catabolic process [GO:0016052]	NA	raffinose alpha-galactosidase activity [GO:0052692]; carbohydrate catabolic process [GO:0016052]	raffinose alpha-galactosidase activity [GO:0052692]	GO:0016052; GO:0052692	YVLGLYK	(W*) Large Sample Approx. w/ corr. for tied ranks	0.000642885
A0A373SC01	A0A373SC01_9FIRM	M20/M25/M40 family metallo-hydrolase	DWY44_11990	Ruminococcus sp. AF25-19	NA	NA	dipeptidase activity [GO:0016805]; zinc ion binding [GO:0008270]	dipeptidase activity [GO:0016805]; zinc ion binding [GO:0008270]	GO:0008270; GO:0016805	GPSVAVLWAVKAIKK	(W*) Large Sample Approx. w/ corr. for tied ranks	0.0305705
A0A373SI72	A0A373SI72_9FIRM	Virulence associated protein	DWY44_06565	Ruminococcus sp. AF25-19	NA	NA	NA	NA	NA	AGGVTGPR	(W*) Large Sample Approx. w/ corr. for tied ranks	0.0305705
A0A416L3V2	A0A416L3V2_9FIRM	Uncharacterized protein	DWY50_13620	Ruminococcus sp. AF25-28AC	NA	integral component of membrane [GO:0016021]	integral component of membrane [GO:0016021]	NA	GO:0016021	DFCYTDTCLIKSPER	(W*) Large Sample Approx. w/ corr. for tied ranks	0.0305705
A0A416LCZ2	A0A416LCZ2_9FIRM	"Stage 0 sporulation protein A homolog, EC 2.7.13.3"	DWY50_04320	Ruminococcus sp. AF25-28AC	NA	integral component of membrane [GO:0016021]; plasma membrane [GO:0005886]	integral component of membrane [GO:0016021]; plasma membrane [GO:0005886]; phosphorelay sensor kinase activity [GO:0000155]	phosphorelay sensor kinase activity [GO:0000155]	GO:0000155; GO:0005886; GO:0016021	VVSIWFVSVVLIIVWIIVYLLIQARKAK	(W*) Large Sample Approx. w/ corr. for tied ranks	0.0359992
A0A373ND16	A0A373ND16_9FIRM	Radical SAM protein	DWZ26_13270	Ruminococcus sp. AF31-14BH	NA	NA	catalytic activity [GO:0003824]; iron-sulfur cluster binding [GO:0051536]; metal ion binding [GO:0046872]	catalytic activity [GO:0003824]; iron-sulfur cluster binding [GO:0051536]; metal ion binding [GO:0046872]	GO:0003824; GO:0046872; GO:0051536	NIIKIMELKLISIR	(W*) Large Sample Approx. w/ corr. for tied ranks	0.013002
A0A373NEH6	A0A373NEH6_9FIRM	ATP-binding protein	DWZ26_10105	Ruminococcus sp. AF31-14BH	NA	NA	ATP binding [GO:0005524]	ATP binding [GO:0005524]	GO:0005524	KIILHAK	(W*) Large Sample Approx. w/ corr. for tied ranks	0.000642885
A0A373NKH3	A0A373NKH3_9FIRM	Phospholipase	DWZ26_07400	Ruminococcus sp. AF31-14BH	NA	NA	catalytic activity [GO:0003824]	catalytic activity [GO:0003824]	GO:0003824	IAALHAK	(W*) Large Sample Approx. w/ corr. for tied ranks	0.0305705
A0A373NMY5	A0A373NMY5_9FIRM	Peptidase domain-containing ABC transporter	DWZ26_05565	Ruminococcus sp. AF31-14BH	NA	integral component of membrane [GO:0016021]	integral component of membrane [GO:0016021]; ABC-type bacteriocin transporter activity [GO:0043214]; ATP binding [GO:0005524]; cysteine-type peptidase activity [GO:0008234]	ABC-type bacteriocin transporter activity [GO:0043214]; ATP binding [GO:0005524]; cysteine-type peptidase activity [GO:0008234]	GO:0005524; GO:0008234; GO:0016021; GO:0043214	LLLKLYILKK	(W*) Large Sample Approx. w/ corr. for tied ranks	0.0359992
A0A373N2S2	A0A373N2S2_9FIRM	Class I SAM-dependent methyltransferase	DWZ38_21120	Ruminococcus sp. AF31-8BH	methylation [GO:0032259]	NA	methyltransferase activity [GO:0008168]; methylation [GO:0032259]	methyltransferase activity [GO:0008168]	GO:0008168; GO:0032259	LRAIAHI	(W*) Large Sample Approx. w/ corr. for tied ranks	0.00517529
A0A373N481	A0A373N481_9FIRM	SIR2_2 domain-containing protein	DWZ38_21205	Ruminococcus sp. AF31-8BH	NA	NA	NA	NA	NA	VINLPGDK	(W*) Large Sample Approx. w/ corr. for tied ranks	9.42368e-05
A0A373NEM9	A0A373NEM9_9FIRM	Molybdopterin dehydrogenase	DWZ38_13410	Ruminococcus sp. AF31-8BH	NA	NA	FAD binding [GO:0071949]; oxidoreductase activity [GO:0016491]	FAD binding [GO:0071949]; oxidoreductase activity [GO:0016491]	GO:0016491; GO:0071949	DRDILVHIIVKK	(W*) Large Sample Approx. w/ corr. for tied ranks	0.0305705
A0A373NFE5	A0A373NFE5_9FIRM	"Diadenylate cyclase, DAC, EC 2.7.7.85 (Cyclic-di-AMP synthase, c-di-AMP synthase)"	dacA DWZ38_12680	Ruminococcus sp. AF31-8BH	cAMP biosynthetic process [GO:0006171]; second-messenger-mediated signaling [GO:0019932]	integral component of membrane [GO:0016021]; plasma membrane [GO:0005886]	integral component of membrane [GO:0016021]; plasma membrane [GO:0005886]; adenylate cyclase activity [GO:0004016]; ATP binding [GO:0005524]; diadenylate cyclase activity [GO:0106408]; cAMP biosynthetic process [GO:0006171]; second-messenger-mediated signaling [GO:0019932]	adenylate cyclase activity [GO:0004016]; ATP binding [GO:0005524]; diadenylate cyclase activity [GO:0106408]	GO:0004016; GO:0005524; GO:0005886; GO:0006171; GO:0016021; GO:0019932; GO:0106408	VVNNSKLRHLLK	(W*) Large Sample Approx. w/ corr. for tied ranks	0.013002
A0A373NFW7	A0A373NFW7_9FIRM	Metallophosphoesterase	DWZ38_11035	Ruminococcus sp. AF31-8BH	carbohydrate metabolic process [GO:0005975]	integral component of membrane [GO:0016021]	integral component of membrane [GO:0016021]; hydrolase activity [GO:0016787]; carbohydrate metabolic process [GO:0005975]	hydrolase activity [GO:0016787]	GO:0005975; GO:0016021; GO:0016787	KPLSLHRILK	(W*) Large Sample Approx. w/ corr. for tied ranks	0.0359992
A0A373NJ50	A0A373NJ50_9FIRM	Putative competence-damage inducible protein	cinA DWZ38_09345	Ruminococcus sp. AF31-8BH	NA	NA	NA	NA	NA	LIKPVVR	(W*) Large Sample Approx. w/ corr. for tied ranks	0.000642885
A0A373NJG5	A0A373NJG5_9FIRM	DUF362 domain-containing protein	DWZ38_09680	Ruminococcus sp. AF31-8BH	NA	NA	iron-sulfur cluster binding [GO:0051536]; metal ion binding [GO:0046872]	iron-sulfur cluster binding [GO:0051536]; metal ion binding [GO:0046872]	GO:0046872; GO:0051536	LLLKPNLLKK	(W*) Large Sample Approx. w/ corr. for tied ranks	0.00190626
A0A373NKK4	A0A373NKK4_9FIRM	Stage 0 sporulation protein A homolog	DWZ38_08220	Ruminococcus sp. AF31-8BH	phosphorelay signal transduction system [GO:0000160]	NA	DNA-binding transcription factor activity [GO:0003700]; sequence-specific DNA binding [GO:0043565]; phosphorelay signal transduction system [GO:0000160]	DNA-binding transcription factor activity [GO:0003700]; sequence-specific DNA binding [GO:0043565]	GO:0000160; GO:0003700; GO:0043565	MPHMDGLELAAR	(W*) Large Sample Approx. w/ corr. for tied ranks	0.0305705
A0A373NMU6	A0A373NMU6_9FIRM	"Histidine kinase, EC 2.7.13.3"	DWZ38_07305	Ruminococcus sp. AF31-8BH	NA	integral component of membrane [GO:0016021]	integral component of membrane [GO:0016021]; phosphorelay sensor kinase activity [GO:0000155]	phosphorelay sensor kinase activity [GO:0000155]	GO:0000155; GO:0016021	LLLLIVK	(W*) Large Sample Approx.	0.0493662
A0A373NNH9	A0A373NNH9_9FIRM	DUF2088 domain-containing protein	DWZ38_04645	Ruminococcus sp. AF31-8BH	NA	NA	lactate racemase activity [GO:0050043]	lactate racemase activity [GO:0050043]	GO:0050043	HGGCGCC	(W*) Large Sample Approx. w/ corr. for tied ranks	0.0213401
A0A373NQG8	A0A373NQG8_9FIRM	GIY-YIG nuclease family protein	DWZ38_03690	Ruminococcus sp. AF31-8BH	NA	NA	NA	NA	NA	TGGGQGK	(W*) Large Sample Approx. w/ corr. for tied ranks	0.0359992
A0A373NRV0	A0A373NRV0_9FIRM	"Glycerol-3-phosphate dehydrogenase [NAD(P)+], EC 1.1.1.94 (NAD(P)H-dependent glycerol-3-phosphate dehydrogenase)"	gpsA DWZ38_02515	Ruminococcus sp. AF31-8BH	carbohydrate metabolic process [GO:0005975]; glycerol-3-phosphate biosynthetic process [GO:0046167]; glycerol-3-phosphate catabolic process [GO:0046168]; glycerophospholipid metabolic process [GO:0006650]; phospholipid biosynthetic process [GO:0008654]	glycerol-3-phosphate dehydrogenase complex [GO:0009331]	glycerol-3-phosphate dehydrogenase complex [GO:0009331]; glycerol-3-phosphate dehydrogenase [NAD+] activity [GO:0004367]; glycerol-3-phosphate dehydrogenase [NADP+] activity [GO:0106257]; NAD binding [GO:0051287]; carbohydrate metabolic process [GO:0005975]; glycerol-3-phosphate biosynthetic process [GO:0046167]; glycerol-3-phosphate catabolic process [GO:0046168]; glycerophospholipid metabolic p…	glycerol-3-phosphate dehydrogenase [NAD+] activity [GO:0004367]; glycerol-3-phosphate dehydrogenase [NADP+] activity [GO:0106257]; NAD binding [GO:0051287]	GO:0004367; GO:0005975; GO:0006650; GO:0008654; GO:0009331; GO:0046167; GO:0046168; GO:0051287; GO:0106257	RLAPYVR	(W*) Large Sample Approx. w/ corr. for tied ranks	0.013002
A0A373NU31	A0A373NU31_9FIRM	HAD family hydrolase	DWZ38_01935	Ruminococcus sp. AF31-8BH	NA	NA	hydrolase activity [GO:0016787]	hydrolase activity [GO:0016787]	GO:0016787	KLVEKLI	(W*) Large Sample Approx. w/ corr. for tied ranks	0.013002
A0A373NUQ4	A0A373NUQ4_9FIRM	Sir2 silent information regulator family NAD-dependent deacetylase	DWZ38_00990	Ruminococcus sp. AF31-8BH	macromolecule metabolic process [GO:0043170]	NA	transferase activity [GO:0016740]; macromolecule metabolic process [GO:0043170]	transferase activity [GO:0016740]	GO:0016740; GO:0043170	MFYTQGDYGLWQCSRPCHHETYDNR	(W*) Large Sample Approx. w/ corr. for tied ranks	0.0305705
A0A373MWV0	A0A373MWV0_9FIRM	Uncharacterized protein	DWZ43_09945	Ruminococcus sp. AF32-2AC	NA	integral component of membrane [GO:0016021]	integral component of membrane [GO:0016021]	NA	GO:0016021	KAYNRILGA	(W*) Large Sample Approx. w/ corr. for tied ranks	0.0305705
A0A373N6D8	A0A373N6D8_9FIRM	Uncharacterized protein	DWZ43_03770	Ruminococcus sp. AF32-2AC	NA	NA	NA	NA	NA	ADNITIKDGNLQLMSQGQPVGDKVR	(W*) Large Sample Approx. w/ corr. for tied ranks	0.0359992
A0A373MTX1	A0A373MTX1_9FIRM	Uncharacterized protein	DWZ62_01055	Ruminococcus sp. AF34-12	NA	NA	NA	NA	NA	ITVSANSDTPKNDNDEMIISESYYLTITIPETGSSKK	(W*) Large Sample Approx. w/ corr. for tied ranks	0.013002
A0A373L2E0	A0A373L2E0_9FIRM	ATP-binding protein	DW015_12705	Ruminococcus sp. AF37-20	NA	integral component of membrane [GO:0016021]	integral component of membrane [GO:0016021]; ATP binding [GO:0005524]	ATP binding [GO:0005524]	GO:0005524; GO:0016021	NHLYCMK	(W*) Large Sample Approx. w/ corr. for tied ranks	0.0305705
A0A373LHG7	A0A373LHG7_9FIRM	Uncharacterized protein	DW015_02355	Ruminococcus sp. AF37-20	NA	NA	NA	NA	NA	CGYCGKFFIIKGNYNTQYCNR	(W*) Large Sample Approx. w/ corr. for tied ranks	0.013002
A0A373KLS8	A0A373KLS8_9FIRM	Uncharacterized protein	DW017_11030	Ruminococcus sp. AF37-3AC	NA	NA	NA	NA	NA	NITAIGT	(W*) Large Sample Approx. w/ corr. for tied ranks	0.0305705
A0A373KPK7	A0A373KPK7_9FIRM	Phosphatase	DW017_10475	Ruminococcus sp. AF37-3AC	NA	NA	NA	NA	NA	IKVLIPK	(W*) Large Sample Approx. w/ corr. for tied ranks	0.000425164
A0A415L3N6	A0A415L3N6_9FIRM	DUF697 domain-containing protein	DW022_16525	Ruminococcus sp. AF37-6AT	NA	NA	GTP binding [GO:0005525]	GTP binding [GO:0005525]	GO:0005525	SYSEPER	(W*) Large Sample Approx. w/ corr. for tied ranks	0.013002
A0A415L4M5	A0A415L4M5_9FIRM	Polysaccharide biosynthesis protein	DW022_15740	Ruminococcus sp. AF37-6AT	NA	integral component of membrane [GO:0016021]	integral component of membrane [GO:0016021]	NA	GO:0016021	DAGYKLK	(W*) Large Sample Approx. w/ corr. for tied ranks	0.0305705
A0A415LJI6	A0A415LJI6_9FIRM	Uncharacterized protein	DW022_08165	Ruminococcus sp. AF37-6AT	NA	integral component of membrane [GO:0016021]	integral component of membrane [GO:0016021]	NA	GO:0016021	KEKHNSDSSNS	(W*) Large Sample Approx. w/ corr. for tied ranks	0.0166262
A0A415LS31	A0A415LS31_9FIRM	Transposase family protein	DW022_00005	Ruminococcus sp. AF37-6AT	NA	NA	NA	NA	NA	KVILLVDTR	(W*) Large Sample Approx. w/ corr. for tied ranks	0.013002
A0A416AX04	A0A416AX04_9FIRM	IS3 family transposase	DW049_20340	Ruminococcus sp. AF41-9	DNA integration [GO:0015074]	NA	nucleic acid binding [GO:0003676]; DNA integration [GO:0015074]	nucleic acid binding [GO:0003676]	GO:0003676; GO:0015074	ARQEQQDR	(W*) Large Sample Approx. w/ corr. for tied ranks	0.013002
A0A416B141	A0A416B141_9FIRM	Ferrous iron transport protein B	feoB DW049_18610	Ruminococcus sp. AF41-9	iron ion homeostasis [GO:0055072]	integral component of membrane [GO:0016021]; plasma membrane [GO:0005886]	integral component of membrane [GO:0016021]; plasma membrane [GO:0005886]; ferrous iron transmembrane transporter activity [GO:0015093]; GTP binding [GO:0005525]; iron ion homeostasis [GO:0055072]	ferrous iron transmembrane transporter activity [GO:0015093]; GTP binding [GO:0005525]	GO:0005525; GO:0005886; GO:0015093; GO:0016021; GO:0055072	ADKLLTSKVWSIPIFLGIMAVTFFLTFTIGDWIK	(W*) Large Sample Approx. w/ corr. for tied ranks	0.013002
A0A416B3Y3	A0A416B3Y3_9FIRM	DUF4209 domain-containing protein	DW049_17260	Ruminococcus sp. AF41-9	NA	NA	NA	NA	NA	FCDLLEELYCR	(W*) Large Sample Approx. w/ corr. for tied ranks	0.013002
A0A416B603	A0A416B603_9FIRM	GTP pyrophosphokinase family protein	DW049_16335	Ruminococcus sp. AF41-9	guanosine tetraphosphate biosynthetic process [GO:0015970]	NA	kinase activity [GO:0016301]; guanosine tetraphosphate biosynthetic process [GO:0015970]	kinase activity [GO:0016301]	GO:0015970; GO:0016301	SLHLIVKVPIFLQNTKK	(W*) Large Sample Approx. w/ corr. for tied ranks	0.013002
A0A416B9K0	A0A416B9K0_9FIRM	Uncharacterized protein	DW049_14650	Ruminococcus sp. AF41-9	NA	integral component of membrane [GO:0016021]	integral component of membrane [GO:0016021]	NA	GO:0016021	YLRRIVK	(W*) Large Sample Approx. w/ corr. for tied ranks	0.0166262
A0A416BB80	A0A416BB80_9FIRM	"Probable RNA 2'-phosphotransferase, EC 2.7.1.-"	kptA DW049_12990	Ruminococcus sp. AF41-9	"tRNA splicing, via endonucleolytic cleavage and ligation [GO:0006388]"	NA	"NAD+ ADP-ribosyltransferase activity [GO:0003950]; transferase activity, transferring phosphorus-containing groups [GO:0016772]; tRNA splicing, via endonucleolytic cleavage and ligation [GO:0006388]"	"NAD+ ADP-ribosyltransferase activity [GO:0003950]; transferase activity, transferring phosphorus-containing groups [GO:0016772]"	GO:0003950; GO:0006388; GO:0016772	PVLYIVK	(W*) Large Sample Approx. w/ corr. for tied ranks	0.00810027
A0A416BFX6	A0A416BFX6_9FIRM	Carbohydrate ABC transporter permease	DW049_08260	Ruminococcus sp. AF41-9	transmembrane transport [GO:0055085]	integral component of membrane [GO:0016021]; plasma membrane [GO:0005886]	integral component of membrane [GO:0016021]; plasma membrane [GO:0005886]; transmembrane transport [GO:0055085]	NA	GO:0005886; GO:0016021; GO:0055085	QVILIPLLR	(W*) Large Sample Approx. w/ corr. for tied ranks	0.00517529
A0A416BGU9	A0A416BGU9_9FIRM	Uncharacterized protein	DW049_07435	Ruminococcus sp. AF41-9	NA	NA	NA	NA	NA	EALTEEEMVKR	(W*) Large Sample Approx. w/ corr. for tied ranks	0.0305705
A0A416BJJ6	A0A416BJJ6_9FIRM	Pyruvate carboxyltransferase	DW049_05450	Ruminococcus sp. AF41-9	NA	NA	transferase activity [GO:0016740]	transferase activity [GO:0016740]	GO:0016740	VFVGKKVLLVAPGK	(W*) Large Sample Approx. w/ corr. for tied ranks	0.013002
A0A416BKM4	A0A416BKM4_9FIRM	MobA/MobL family protein	DW049_04265	Ruminococcus sp. AF41-9	conjugation [GO:0000746]	NA	conjugation [GO:0000746]	NA	GO:0000746	ASQTEYSQYR	(W*) Large Sample Approx. w/ corr. for tied ranks	0.00190626
A0A416BPL0	A0A416BPL0_9FIRM	Protein translocase subunit SecY	secY DW049_00955	Ruminococcus sp. AF41-9	intracellular protein transmembrane transport [GO:0065002]; protein targeting [GO:0006605]; protein transport by the Sec complex [GO:0043952]	integral component of membrane [GO:0016021]; plasma membrane [GO:0005886]	integral component of membrane [GO:0016021]; plasma membrane [GO:0005886]; intracellular protein transmembrane transport [GO:0065002]; protein targeting [GO:0006605]; protein transport by the Sec complex [GO:0043952]	NA	GO:0005886; GO:0006605; GO:0016021; GO:0043952; GO:0065002	GKTIAKGTLAGLIIAAVILVVVVLVLILNGAER	(W*) Large Sample Approx. w/ corr. for tied ranks	0.000148279
A0A373KM70	A0A373KM70_9FIRM	Flippase	DW050_11055	Ruminococcus sp. AF42-10	NA	integral component of membrane [GO:0016021]; plasma membrane [GO:0005886]	integral component of membrane [GO:0016021]; plasma membrane [GO:0005886]	NA	GO:0005886; GO:0016021	ILTVVLILLLVK	(W*) Large Sample Approx. w/ corr. for tied ranks	0.033273
A0A373KRY5	A0A373KRY5_9FIRM	DUF262 domain-containing protein	DW050_05090	Ruminococcus sp. AF42-10	NA	NA	NA	NA	NA	INFCDYLCK	(W*) Large Sample Approx. w/ corr. for tied ranks	0.000642885
A0A416BED9	A0A416BED9_9FIRM	XRE family transcriptional regulator	DW061_11255	Ruminococcus sp. AF42-9BH	NA	integral component of membrane [GO:0016021]	integral component of membrane [GO:0016021]; DNA binding [GO:0003677]	DNA binding [GO:0003677]	GO:0003677; GO:0016021	KIIKWGAIIGGGIAVVLLIVVIVLIFK	(W*) Large Sample Approx. w/ corr. for tied ranks	0.026531
A0A416BF99	A0A416BF99_9FIRM	Resolvase/invertase-type recombinase catalytic domain-containing protein	DW061_10635	Ruminococcus sp. AF42-9BH	NA	NA	DNA binding [GO:0003677]; DNA strand exchange activity [GO:0000150]	DNA binding [GO:0003677]; DNA strand exchange activity [GO:0000150]	GO:0000150; GO:0003677	SCVRLPR	(W*) Large Sample Approx. w/ corr. for tied ranks	0.013002
A0A416BGM0	A0A416BGM0_9FIRM	Uncharacterized protein	DW061_09555	Ruminococcus sp. AF42-9BH	NA	NA	NA	NA	NA	RALDDGMIDSQR	(W*) Large Sample Approx. w/ corr. for tied ranks	0.045098
A0A416BMM1	A0A416BMM1_9FIRM	MATE family efflux transporter	DW061_06335	Ruminococcus sp. AF42-9BH	NA	integral component of membrane [GO:0016021]	integral component of membrane [GO:0016021]; antiporter activity [GO:0015297]; xenobiotic transmembrane transporter activity [GO:0042910]	antiporter activity [GO:0015297]; xenobiotic transmembrane transporter activity [GO:0042910]	GO:0015297; GO:0016021; GO:0042910	LLWLKKK	(W*) Large Sample Approx. w/ corr. for tied ranks	0.00517529
A0A416BUI9	A0A416BUI9_9FIRM	Sensor histidine kinase	DW061_01650	Ruminococcus sp. AF42-9BH	NA	integral component of membrane [GO:0016021]	integral component of membrane [GO:0016021]; phosphorelay sensor kinase activity [GO:0000155]	phosphorelay sensor kinase activity [GO:0000155]	GO:0000155; GO:0016021	RPPWKLHIR	(W*) Large Sample Approx. w/ corr. for tied ranks	0.013002
A0A416AL33	A0A416AL33_9FIRM	DUF4143 domain-containing protein	DW073_09555	Ruminococcus sp. AF45-4BH	NA	NA	NA	NA	NA	NNYIYVDCKK	(W*) Large Sample Approx. w/ corr. for tied ranks	0.0305705
A0A416ALV7	A0A416ALV7_9FIRM	Uncharacterized protein	DW073_08675	Ruminococcus sp. AF45-4BH	NA	NA	NA	NA	NA	RVLAVPDLGVLPKK	(W*) Large Sample Approx. w/ corr. for tied ranks	0.013002
A0A416ARA5	A0A416ARA5_9FIRM	Chloride channel protein	DW073_04825	Ruminococcus sp. AF45-4BH	chloride transport [GO:0006821]	integral component of membrane [GO:0016021]	integral component of membrane [GO:0016021]; voltage-gated chloride channel activity [GO:0005247]; chloride transport [GO:0006821]	voltage-gated chloride channel activity [GO:0005247]	GO:0005247; GO:0006821; GO:0016021	IVAASAIIIAITLLLR	(W*) Large Sample Approx. w/ corr. for tied ranks	0.0305705
A0A416ASG4	A0A416ASG4_9FIRM	Subtilase	DW073_03970	Ruminococcus sp. AF45-4BH	NA	NA	serine-type endopeptidase activity [GO:0004252]	serine-type endopeptidase activity [GO:0004252]	GO:0004252	SIPAQNQQYENFIIR	(W*) Large Sample Approx. w/ corr. for tied ranks	0.013002
A0A416AT01	A0A416AT01_9FIRM	Peptidase_C39_2 domain-containing protein	DW073_03500	Ruminococcus sp. AF45-4BH	NA	NA	NA	NA	NA	NCLECREMEMR	(W*) Large Sample Approx. w/ corr. for tied ranks	0.0305705
A0A415FEK1	A0A415FEK1_9FIRM	Uncharacterized protein	DW074_17235	Ruminococcus sp. AF46-10NS	NA	NA	NA	NA	NA	AHLEPKIIK	(W*) Large Sample Approx. w/ corr. for tied ranks	0.013002
A0A415FES4	A0A415FES4_9FIRM	Phage tail tape measure protein	DW074_17170	Ruminococcus sp. AF46-10NS	NA	integral component of membrane [GO:0016021]	integral component of membrane [GO:0016021]	NA	GO:0016021	VIMIVALLAAALGPVLIIIGK	(W*) Large Sample Approx. w/ corr. for tied ranks	0.0118368
A0A415FGV1	A0A415FGV1_9FIRM	Uncharacterized protein	DW074_14740	Ruminococcus sp. AF46-10NS	NA	NA	NA	NA	NA	RAICMREWMK	(W*) Large Sample Approx. w/ corr. for tied ranks	0.0215431
A0A415FIC8	A0A415FIC8_9FIRM	Alpha/beta hydrolase	DW074_12620	Ruminococcus sp. AF46-10NS	NA	NA	hydrolase activity [GO:0016787]	hydrolase activity [GO:0016787]	GO:0016787	CNDDECEFFR	(W*) Large Sample Approx. w/ corr. for tied ranks	0.0305705
A0A415FIT6	A0A415FIT6_9FIRM	ABC transporter substrate-binding protein	DW074_12180	Ruminococcus sp. AF46-10NS	NA	cellular anatomical entity [GO:0110165]	cellular anatomical entity [GO:0110165]	NA	GO:0110165	DKYVILDEPIQNEQYGIGFK	(W*) Large Sample Approx. w/ corr. for tied ranks	0.0305705
A0A415FJC1	A0A415FJC1_9FIRM	Glft2_N domain-containing protein	DW074_11650	Ruminococcus sp. AF46-10NS	NA	NA	NA	NA	NA	LILKLRVK	(W*) Large Sample Approx. w/ corr. for tied ranks	0.0230828
A0A415FL54	A0A415FL54_9FIRM	Hydrolase_2 domain-containing protein	DW074_09285	Ruminococcus sp. AF46-10NS	NA	NA	hydrolase activity [GO:0016787]	hydrolase activity [GO:0016787]	GO:0016787	TGVQVKRWLNVNGK	(W*) Large Sample Approx. w/ corr. for tied ranks	0.0305705
A0A415FLL9	A0A415FLL9_9FIRM	LysR family transcriptional regulator	DW074_08450	Ruminococcus sp. AF46-10NS	NA	NA	DNA-binding transcription factor activity [GO:0003700]	DNA-binding transcription factor activity [GO:0003700]	GO:0003700	YVLLSHLK	(W*) Large Sample Approx. w/ corr. for tied ranks	0.000642885
A0A415FLM8	A0A415FLM8_9FIRM	N-acetylmuramoyl-L-alanine amidase domain-containing protein	DW074_08500	Ruminococcus sp. AF46-10NS	peptidoglycan catabolic process [GO:0009253]	NA	amidase activity [GO:0004040]; N-acetylmuramoyl-L-alanine amidase activity [GO:0008745]; peptidoglycan catabolic process [GO:0009253]	amidase activity [GO:0004040]; N-acetylmuramoyl-L-alanine amidase activity [GO:0008745]	GO:0004040; GO:0008745; GO:0009253	GTAVSMLQAMLGVK	(W*) Large Sample Approx. w/ corr. for tied ranks	0.013002
A0A415FQZ5	A0A415FQZ5_9FIRM	Uncharacterized protein	DW074_04025	Ruminococcus sp. AF46-10NS	NA	NA	NA	NA	NA	KAASPEIQTSR	(W*) Large Sample Approx. w/ corr. for tied ranks	0.0359992
A0A415FSJ9	A0A415FSJ9_9FIRM	Iron-only hydrogenase system regulator	DW074_01910	Ruminococcus sp. AF46-10NS	NA	NA	NA	NA	NA	LLHEAGK	(W*) Large Sample Approx. w/ corr. for tied ranks	0.0134523
A0A415XX02	A0A415XX02_9FIRM	"Group II intron reverse transcriptase/maturase, EC 2.7.7.49"	ltrA DW141_17060	Ruminococcus sp. AM12-48	NA	NA	RNA-directed DNA polymerase activity [GO:0003964]	RNA-directed DNA polymerase activity [GO:0003964]	GO:0003964	DPNIIRLVR	(W*) Large Sample Approx. w/ corr. for tied ranks	0.0359992
A0A415XZI5	A0A415XZI5_9FIRM	GGDEF domain-containing protein	DW141_12050	Ruminococcus sp. AM12-48	NA	integral component of membrane [GO:0016021]	integral component of membrane [GO:0016021]	NA	GO:0016021	DSFHEYGK	(W*) Large Sample Approx. w/ corr. for tied ranks	0.013002
A0A373I8G7	A0A373I8G7_9FIRM	Uncharacterized protein	DW187_13615	Ruminococcus sp. AM16-34	NA	NA	NA	NA	NA	SFSVGDGDMFYINHNSDNFTTIDCCYSDDDNK	(W*) Large Sample Approx. w/ corr. for tied ranks	0.0235199
A0A373IG96	A0A373IG96_9FIRM	"Non-specific serine/threonine protein kinase, EC 2.7.11.1"	pknB DW187_03870	Ruminococcus sp. AM16-34	NA	integral component of membrane [GO:0016021]	integral component of membrane [GO:0016021]; ATP binding [GO:0005524]; protein serine kinase activity [GO:0106310]; protein serine/threonine kinase activity [GO:0004674]; protein serine/threonine/tyrosine kinase activity [GO:0004712]	ATP binding [GO:0005524]; protein serine kinase activity [GO:0106310]; protein serine/threonine kinase activity [GO:0004674]; protein serine/threonine/tyrosine kinase activity [GO:0004712]	GO:0004674; GO:0004712; GO:0005524; GO:0016021; GO:0106310	SRYDDDYDDDYDDR	(W*) Large Sample Approx. w/ corr. for tied ranks	0.0485131
A0A415W6F7	A0A415W6F7_9FIRM	XRE family transcriptional regulator	DW225_18650	Ruminococcus sp. AM18-44	NA	NA	DNA binding [GO:0003677]	DNA binding [GO:0003677]	GO:0003677	GIEEANNDRTGG	(W*) Large Sample Approx. w/ corr. for tied ranks	0.013002
A0A373I5H8	A0A373I5H8_9FIRM	Uncharacterized protein	DW256_02480	Ruminococcus sp. AM22-14LB	NA	NA	NA	NA	NA	AIRLSDPK	(W*) Large Sample Approx. w/ corr. for tied ranks	0.00117893
A0A417KD91	A0A417KD91_9FIRM	Integrase catalytic domain-containing protein	DW694_13400	Ruminococcus sp. AM26-12LB	DNA integration [GO:0015074]	NA	nucleic acid binding [GO:0003676]; DNA integration [GO:0015074]	nucleic acid binding [GO:0003676]	GO:0003676; GO:0015074	DFCISSVYDLLEEK	(W*) Large Sample Approx. w/ corr. for tied ranks	0.013002
A0A417KJZ7	A0A417KJZ7_9FIRM	Uncharacterized protein	DW694_03260	Ruminococcus sp. AM26-12LB	NA	integral component of membrane [GO:0016021]	integral component of membrane [GO:0016021]	NA	GO:0016021	KVIVPALVIVVLFAVLR	(W*) Large Sample Approx. w/ corr. for tied ranks	0.0305705
A0A417JTG3	A0A417JTG3_9FIRM	Uncharacterized protein	DW711_10620	Ruminococcus sp. AM27-16	NA	NA	NA	NA	NA	CDKYVSDYYYDGLCRGCEYEDFGSVFR	(W*) Large Sample Approx. w/ corr. for tied ranks	0.00517529
A0A417JTK1	A0A417JTK1_9FIRM	Class V aminotransferase	DW711_10315	Ruminococcus sp. AM27-16	NA	NA	transaminase activity [GO:0008483]	transaminase activity [GO:0008483]	GO:0008483	RSGCVWCGFGCHLEK	(W*) Large Sample Approx. w/ corr. for tied ranks	0.0305705
A0A417JXF3	A0A417JXF3_9FIRM	Alpha-fucosidase	DW711_07070	Ruminococcus sp. AM27-16	carbohydrate metabolic process [GO:0005975]	NA	alpha-L-fucosidase activity [GO:0004560]; carbohydrate metabolic process [GO:0005975]	alpha-L-fucosidase activity [GO:0004560]	GO:0004560; GO:0005975	MPSDLELIKVVPSKR	(W*) Large Sample Approx. w/ corr. for tied ranks	0.0305705
A0A417K0P9	A0A417K0P9_9FIRM	Uncharacterized protein	DW711_05580	Ruminococcus sp. AM27-16	NA	integral component of membrane [GO:0016021]	integral component of membrane [GO:0016021]	NA	GO:0016021	EEKGDDDYYSWNIK	(W*) Large Sample Approx. w/ corr. for tied ranks	0.013002
A0A417K5C6	A0A417K5C6_9FIRM	Radical SAM protein	DW711_01370	Ruminococcus sp. AM27-16	NA	NA	catalytic activity [GO:0003824]; iron-sulfur cluster binding [GO:0051536]; metal ion binding [GO:0046872]	catalytic activity [GO:0003824]; iron-sulfur cluster binding [GO:0051536]; metal ion binding [GO:0046872]	GO:0003824; GO:0046872; GO:0051536	KYLYDAIELCHK	(W*) Large Sample Approx. w/ corr. for tied ranks	0.0305705
A0A374GHJ9	A0A374GHJ9_9FIRM	Glycosyltransferase	DW719_02390	Ruminococcus sp. AM27-27	NA	NA	transferase activity [GO:0016740]	transferase activity [GO:0016740]	GO:0016740	LMNETSNCGMVFCDGYYMLNGGEMTTNNDHNPDAFK	(W*) Large Sample Approx. w/ corr. for tied ranks	0.0166262
A0A374G563	A0A374G563_9FIRM	Uncharacterized protein	DW733_10835	Ruminococcus sp. AM28-13	NA	NA	NA	NA	NA	LPVRVLK	(W*) Large Sample Approx. w/ corr. for tied ranks	0.013002
A0A374GFT6	A0A374GFT6_9FIRM	Crp/Fnr family transcriptional regulator	DW733_04185	Ruminococcus sp. AM28-13	"regulation of transcription, DNA-templated [GO:0006355]"	NA	"DNA binding [GO:0003677]; regulation of transcription, DNA-templated [GO:0006355]"	DNA binding [GO:0003677]	GO:0003677; GO:0006355	LLKITAIKNLR	(W*) Large Sample Approx. w/ corr. for tied ranks	0.0263413
A0A374G106	A0A374G106_9FIRM	V-type ATP synthase subunit I	DW745_05615	Ruminococcus sp. AM28-29LB	NA	"integral component of membrane [GO:0016021]; proton-transporting V-type ATPase, V0 domain [GO:0033179]"	"integral component of membrane [GO:0016021]; proton-transporting V-type ATPase, V0 domain [GO:0033179]; proton-transporting ATPase activity, rotational mechanism [GO:0046961]"	"proton-transporting ATPase activity, rotational mechanism [GO:0046961]"	GO:0016021; GO:0033179; GO:0046961	DTQDYFRIR	(W*) Large Sample Approx. w/ corr. for tied ranks	0.0305705
A0A417GYC4	A0A417GYC4_9FIRM	Uncharacterized protein	DW748_13390	Ruminococcus sp. AM28-41	NA	NA	catalytic activity [GO:0003824]	catalytic activity [GO:0003824]	GO:0003824	EVYSNYPTDVSRMEEELDRLQK	(W*) Large Sample Approx. w/ corr. for tied ranks	0.00152382
A0A417H5A7	A0A417H5A7_9FIRM	Uncharacterized protein	DW748_02115	Ruminococcus sp. AM28-41	NA	NA	NA	NA	NA	GEFQPKK	(W*) Large Sample Approx. w/ corr. for tied ranks	0.0359992
A0A417GUJ1	A0A417GUJ1_9FIRM	Uncharacterized protein	DW759_18165	Ruminococcus sp. AM29-12LB	NA	NA	NA	NA	NA	TGQLGAP	(W*) Large Sample Approx. w/ corr. for tied ranks	0.045098
A0A417GVR2	A0A417GVR2_9FIRM	Conjugal transfer protein	DW759_17815	Ruminococcus sp. AM29-12LB	NA	NA	NA	NA	NA	HTGSTCR	(W*) Large Sample Approx. w/ corr. for tied ranks	0.013002
A0A417H2S7	A0A417H2S7_9FIRM	Sugar ABC transporter ATP-binding protein	DW759_17045	Ruminococcus sp. AM29-12LB	NA	NA	ATP binding [GO:0005524]	ATP binding [GO:0005524]	GO:0005524	NAEDLLTVKHLK	(W*) Large Sample Approx. w/ corr. for tied ranks	0.0305705
A0A417FTQ3	A0A417FTQ3_9FIRM	Uncharacterized protein	DW768_19215	Ruminococcus sp. AM29-26	NA	integral component of membrane [GO:0016021]	integral component of membrane [GO:0016021]	NA	GO:0016021	ILNLALLIVPPVALVLVFR	(W*) Large Sample Approx. w/ corr. for tied ranks	0.013002
A0A417GCC5	A0A417GCC5_9FIRM	Uncharacterized protein	DW768_03610	Ruminococcus sp. AM29-26	NA	NA	NA	NA	NA	ADGAFTIYNMLLCAK	(W*) Large Sample Approx. w/ corr. for tied ranks	0.0305705
A0A374EKZ9	A0A374EKZ9_9FIRM	Uncharacterized protein	DW793_06460	Ruminococcus sp. AM31-15AC	NA	NA	NA	NA	NA	ARIIRPLAR	(W*) Large Sample Approx. w/ corr. for tied ranks	0.00517529
A0A374EQY0	A0A374EQY0_9FIRM	Uncharacterized protein	DW793_05730	Ruminococcus sp. AM31-15AC	NA	NA	NA	NA	NA	LSEIGGSV	(W*) Large Sample Approx. w/ corr. for tied ranks	0.00517529
A0A417F4Y8	A0A417F4Y8_9FIRM	Transcriptional regulator	DW805_18035	Ruminococcus sp. AM32-17LB	NA	NA	NA	NA	NA	WKLLILRNLK	(W*) Large Sample Approx. w/ corr. for tied ranks	0.0305705
A0A374E3I4	A0A374E3I4_9FIRM	"Oleate hydratase, EC 4.2.1.53"	DW815_08530	Ruminococcus sp. AM33-14	fatty acid metabolic process [GO:0006631]	NA	FAD binding [GO:0071949]; oleate hydratase activity [GO:0050151]; fatty acid metabolic process [GO:0006631]	FAD binding [GO:0071949]; oleate hydratase activity [GO:0050151]	GO:0006631; GO:0050151; GO:0071949	KPLLKLVK	(W*) Large Sample Approx.	0.0155644
A0A374EBY5	A0A374EBY5_9FIRM	MurNAc-LAA domain-containing protein	DW815_02840	Ruminococcus sp. AM33-14	peptidoglycan catabolic process [GO:0009253]	NA	amidase activity [GO:0004040]; N-acetylmuramoyl-L-alanine amidase activity [GO:0008745]; peptidoglycan catabolic process [GO:0009253]	amidase activity [GO:0004040]; N-acetylmuramoyl-L-alanine amidase activity [GO:0008745]	GO:0004040; GO:0008745; GO:0009253	IGGNWYYFSDKENGAMKTGWQK	(W*) Large Sample Approx. w/ corr. for tied ranks	0.013002
A0A374DSB5	A0A374DSB5_9FIRM	Uncharacterized protein	DW824_05610	Ruminococcus sp. AM34-10LB	NA	integral component of membrane [GO:0016021]	integral component of membrane [GO:0016021]	NA	GO:0016021	NDHDDYDEPDDDTEEEI	(W*) Large Sample Approx. w/ corr. for tied ranks	0.0305705
A0A374DVF4	A0A374DVF4_9FIRM	Uncharacterized protein	DW824_03630	Ruminococcus sp. AM34-10LB	NA	NA	NA	NA	NA	NDIAFNR	(W*) Large Sample Approx. w/ corr. for tied ranks	0.013002
A0A417DDF8	A0A417DDF8_9FIRM	Stage 0 sporulation protein A homolog	DW836_19250	Ruminococcus sp. AM34-9LB	phosphorelay signal transduction system [GO:0000160]	NA	DNA binding [GO:0003677]; phosphorelay signal transduction system [GO:0000160]	DNA binding [GO:0003677]	GO:0000160; GO:0003677	AIRHLIPK	(W*) Large Sample Approx. w/ corr. for tied ranks	0.00413999
A0A417DZP9	A0A417DZP9_9FIRM	Phage tail tape measure protein	DW836_08320	Ruminococcus sp. AM34-9LB	NA	NA	NA	NA	NA	NSDYIKNITAERDAYK	(W*) Large Sample Approx. w/ corr. for tied ranks	0.00517529
A0A417DAP8	A0A417DAP8_9FIRM	Transposase	DW842_20870	Ruminococcus sp. AM36-17	DNA recombination [GO:0006310]; transposition [GO:0032196]	NA	DNA binding [GO:0003677]; DNA recombination [GO:0006310]; transposition [GO:0032196]	DNA binding [GO:0003677]	GO:0003677; GO:0006310; GO:0032196	YFRKISR	(W*) Large Sample Approx. w/ corr. for tied ranks	0.013002
A0A417DGQ5	A0A417DGQ5_9FIRM	Deoxyuridine 5'-triphosphate nucleotidohydrolase	DW842_17515	Ruminococcus sp. AM36-17	dUMP biosynthetic process [GO:0006226]; dUTP catabolic process [GO:0046081]	NA	dUTP diphosphatase activity [GO:0004170]; magnesium ion binding [GO:0000287]; dUMP biosynthetic process [GO:0006226]; dUTP catabolic process [GO:0046081]	dUTP diphosphatase activity [GO:0004170]; magnesium ion binding [GO:0000287]	GO:0000287; GO:0004170; GO:0006226; GO:0046081	MALKIKVK	(W*) Large Sample Approx. w/ corr. for tied ranks	0.0305705
A0A417DHH1	A0A417DHH1_9FIRM	Transposase	DW842_16885	Ruminococcus sp. AM36-17	NA	NA	NA	NA	NA	GKAPVLQVDR	(W*) Large Sample Approx. w/ corr. for tied ranks	0.0305705
A0A417DPD0	A0A417DPD0_9FIRM	HAD family hydrolase	DW842_12710	Ruminococcus sp. AM36-17	NA	NA	hydrolase activity [GO:0016787]	hydrolase activity [GO:0016787]	GO:0016787	TDHSKVLYIGDSK	(W*) Large Sample Approx. w/ corr. for tied ranks	0.0305705
A0A417DR63	A0A417DR63_9FIRM	Uncharacterized protein	DW842_11475	Ruminococcus sp. AM36-17	NA	NA	NA	NA	NA	KAQKSTAPK	(W*) Large Sample Approx. w/ corr. for tied ranks	0.0305705
A0A417DRA9	A0A417DRA9_9FIRM	Uncharacterized protein	DW842_11690	Ruminococcus sp. AM36-17	NA	NA	NA	NA	NA	KPGGWRR	(W*) Large Sample Approx. w/ corr. for tied ranks	0.013002
A0A417DXG1	A0A417DXG1_9FIRM	Uncharacterized protein	DW842_07255	Ruminococcus sp. AM36-17	NA	NA	NA	NA	NA	LPPLLQR	(W*) Large Sample Approx. w/ corr. for tied ranks	0.045098
A0A417DY28	A0A417DY28_9FIRM	Uncharacterized protein	DW842_07380	Ruminococcus sp. AM36-17	NA	NA	NA	NA	NA	ARKMHAK	(W*) Large Sample Approx. w/ corr. for tied ranks	0.00719643
A0A374DJX3	A0A374DJX3_9FIRM	Two pore domain potassium channel family protein	DW843_01940	Ruminococcus sp. AM36-18	NA	integral component of membrane [GO:0016021]	integral component of membrane [GO:0016021]	NA	GO:0016021	LLKIVLKR	(W*) Large Sample Approx. w/ corr. for tied ranks	0.0154744
A0A374DLP4	A0A374DLP4_9FIRM	Recombinase family protein	DW843_05575	Ruminococcus sp. AM36-18	NA	NA	DNA binding [GO:0003677]; DNA strand exchange activity [GO:0000150]	DNA binding [GO:0003677]; DNA strand exchange activity [GO:0000150]	GO:0000150; GO:0003677	KYLFDYVCEK	(W*) Large Sample Approx. w/ corr. for tied ranks	0.00517529
A0A374D388	A0A374D388_9FIRM	TetR/AcrR family transcriptional regulator	DW846_17120	Ruminococcus sp. AM36-2AA	NA	NA	DNA binding [GO:0003677]	DNA binding [GO:0003677]	GO:0003677	ITEYLIQK	(W*) Large Sample Approx. w/ corr. for tied ranks	0.0305705
A0A374DEJ1	A0A374DEJ1_9FIRM	"DNA helicase, EC 3.6.4.12"	DW846_11120	Ruminococcus sp. AM36-2AA	NA	NA	ATP binding [GO:0005524]; ATP hydrolysis activity [GO:0016887]; DNA binding [GO:0003677]; DNA helicase activity [GO:0003678]	ATP binding [GO:0005524]; ATP hydrolysis activity [GO:0016887]; DNA binding [GO:0003677]; DNA helicase activity [GO:0003678]	GO:0003677; GO:0003678; GO:0005524; GO:0016887	MESYHSIR	(W*) Large Sample Approx. w/ corr. for tied ranks	0.0055553
A0A374DL02	A0A374DL02_9FIRM	Stage 0 sporulation protein A homolog	DW846_07575	Ruminococcus sp. AM36-2AA	phosphorelay signal transduction system [GO:0000160]	NA	phosphorelay signal transduction system [GO:0000160]	NA	GO:0000160	PYNVRIVK	(W*) Large Sample Approx. w/ corr. for tied ranks	0.0305705
A0A374DQQ5	A0A374DQQ5_9FIRM	CoA-binding protein	DW846_05080	Ruminococcus sp. AM36-2AA	NA	NA	ATP binding [GO:0005524]	ATP binding [GO:0005524]	GO:0005524	KKPVVILK	(W*) Large Sample Approx. w/ corr. for tied ranks	0.000325373
A0A417DD58	A0A417DD58_9FIRM	IS91 family transposase	DW884_18050	Ruminococcus sp. AM40-10AC	"transposition, DNA-mediated [GO:0006313]"	NA	"DNA binding [GO:0003677]; transposase activity [GO:0004803]; transposition, DNA-mediated [GO:0006313]"	DNA binding [GO:0003677]; transposase activity [GO:0004803]	GO:0003677; GO:0004803; GO:0006313	VAVSNSR	(W*) Large Sample Approx. w/ corr. for tied ranks	0.00517529
A0A417DES1	A0A417DES1_9FIRM	"DNA helicase, EC 3.6.4.12"	DW884_16340	Ruminococcus sp. AM40-10AC	NA	NA	ATP binding [GO:0005524]; ATP hydrolysis activity [GO:0016887]; DNA binding [GO:0003677]; DNA helicase activity [GO:0003678]	ATP binding [GO:0005524]; ATP hydrolysis activity [GO:0016887]; DNA binding [GO:0003677]; DNA helicase activity [GO:0003678]	GO:0003677; GO:0003678; GO:0005524; GO:0016887	EIEGMHEYYWENYTEMDQYGYENYDNQQALFR	(W*) Large Sample Approx. w/ corr. for tied ranks	0.0305705
A0A417DI50	A0A417DI50_9FIRM	DUF262 domain-containing protein	DW884_13445	Ruminococcus sp. AM40-10AC	NA	NA	NA	NA	NA	ILPKALLIK	(W*) Large Sample Approx. w/ corr. for tied ranks	0.0476629
A0A417DQ05	A0A417DQ05_9FIRM	Site-specific integrase	DW884_09015	Ruminococcus sp. AM40-10AC	DNA integration [GO:0015074]; DNA recombination [GO:0006310]	NA	DNA binding [GO:0003677]; DNA integration [GO:0015074]; DNA recombination [GO:0006310]	DNA binding [GO:0003677]	GO:0003677; GO:0006310; GO:0015074	EDIVNIKRLLVK	(W*) Large Sample Approx. w/ corr. for tied ranks	0.00810027
A0A417DQR4	A0A417DQR4_9FIRM	Uncharacterized protein	DW884_07305	Ruminococcus sp. AM40-10AC	NA	NA	NA	NA	NA	YYQSLLTKTDEAEK	(W*) Large Sample Approx. w/ corr. for tied ranks	0.0413429
A0A417DQV1	A0A417DQV1_9FIRM	Uncharacterized protein	DW884_07395	Ruminococcus sp. AM40-10AC	NA	NA	NA	NA	NA	PILKVIK	(W*) Large Sample Approx. w/ corr. for tied ranks	0.011024
A0A417DTZ8	A0A417DTZ8_9FIRM	CHAP domain-containing protein	DW884_05120	Ruminococcus sp. AM40-10AC	cell wall macromolecule catabolic process [GO:0016998]; peptidoglycan catabolic process [GO:0009253]	NA	lysozyme activity [GO:0003796]; cell wall macromolecule catabolic process [GO:0016998]; peptidoglycan catabolic process [GO:0009253]	lysozyme activity [GO:0003796]	GO:0003796; GO:0009253; GO:0016998	TANAGYNNYTKYWR	(W*) Large Sample Approx. w/ corr. for tied ranks	0.013002
A0A417CVG8	A0A417CVG8_9FIRM	PhageMin_Tail domain-containing protein	DW903_15025	Ruminococcus sp. AM42-10AC	NA	integral component of membrane [GO:0016021]	integral component of membrane [GO:0016021]	NA	GO:0016021	AYSGSTK	(W*) Large Sample Approx. w/ corr. for tied ranks	0.013002
A0A417CG84	A0A417CG84_9FIRM	Uncharacterized protein	DW904_19700	Ruminococcus sp. AM42-11	NA	NA	NA	NA	NA	KPEPEKK	(W*) Large Sample Approx. w/ corr. for tied ranks	0.00425975
A0A417CGP5	A0A417CGP5_9FIRM	Uncharacterized protein	DW904_19385	Ruminococcus sp. AM42-11	NA	integral component of membrane [GO:0016021]	integral component of membrane [GO:0016021]	NA	GO:0016021	TAQGINK	(W*) Large Sample Approx. w/ corr. for tied ranks	0.0305705
A0A417CJ59	A0A417CJ59_9FIRM	Uncharacterized protein	DW904_18695	Ruminococcus sp. AM42-11	NA	integral component of membrane [GO:0016021]; plasma membrane [GO:0005886]	integral component of membrane [GO:0016021]; plasma membrane [GO:0005886]; transmembrane transporter activity [GO:0022857]	transmembrane transporter activity [GO:0022857]	GO:0005886; GO:0016021; GO:0022857	GFILIVALAISSIR	(W*) Large Sample Approx. w/ corr. for tied ranks	0.0305705
A0A417CK76	A0A417CK76_9FIRM	Xanthine dehydrogenase FAD-binding subunit XdhB	DW904_18210	Ruminococcus sp. AM42-11	NA	NA	FAD binding [GO:0071949]; oxidoreductase activity [GO:0016491]	FAD binding [GO:0071949]; oxidoreductase activity [GO:0016491]	GO:0016491; GO:0071949	RALKESVR	(W*) Large Sample Approx. w/ corr. for tied ranks	0.0305705
A0A417CN41	A0A417CN41_9FIRM	"NAD-dependent protein deacetylase, SIR2 family"	DW904_15160	Ruminococcus sp. AM42-11	macromolecule metabolic process [GO:0043170]	NA	transferase activity [GO:0016740]; macromolecule metabolic process [GO:0043170]	transferase activity [GO:0016740]	GO:0016740; GO:0043170	DDIWENR	(W*) Large Sample Approx. w/ corr. for tied ranks	0.0305705
A0A417CNN8	A0A417CNN8_9FIRM	"4-hydroxy-tetrahydrodipicolinate synthase, HTPA synthase, EC 4.3.3.7"	dapA DW904_15000	Ruminococcus sp. AM42-11	diaminopimelate biosynthetic process [GO:0019877]; lysine biosynthetic process via diaminopimelate [GO:0009089]	cytoplasm [GO:0005737]	cytoplasm [GO:0005737]; 4-hydroxy-tetrahydrodipicolinate synthase activity [GO:0008840]; diaminopimelate biosynthetic process [GO:0019877]; lysine biosynthetic process via diaminopimelate [GO:0009089]	4-hydroxy-tetrahydrodipicolinate synthase activity [GO:0008840]	GO:0005737; GO:0008840; GO:0009089; GO:0019877	ASQKGLIR	(W*) Large Sample Approx. w/ corr. for tied ranks	0.00190626
A0A417CTJ7	A0A417CTJ7_9FIRM	VWFA domain-containing protein	DW904_11410	Ruminococcus sp. AM42-11	NA	NA	NA	NA	NA	LLPILENQK	(W*) Large Sample Approx. w/ corr. for tied ranks	0.000209441
A0A417CU56	A0A417CU56_9FIRM	AraC family transcriptional regulator	DW904_10715	Ruminococcus sp. AM42-11	NA	NA	DNA-binding transcription factor activity [GO:0003700]; sequence-specific DNA binding [GO:0043565]	DNA-binding transcription factor activity [GO:0003700]; sequence-specific DNA binding [GO:0043565]	GO:0003700; GO:0043565	LLLARTK	(W*) Large Sample Approx. w/ corr. for tied ranks	0.00231361
A0A417CWJ7	A0A417CWJ7_9FIRM	Uncharacterized protein	DW904_09120	Ruminococcus sp. AM42-11	NA	integral component of membrane [GO:0016021]; plasma membrane [GO:0005886]	integral component of membrane [GO:0016021]; plasma membrane [GO:0005886]	NA	GO:0005886; GO:0016021	LLLARMDK	(W*) Large Sample Approx. w/ corr. for tied ranks	0.045098
A0A417D5U1	A0A417D5U1_9FIRM	Arylsulfotran_N domain-containing protein	DW904_02330	Ruminococcus sp. AM42-11	NA	NA	aryl sulfotransferase activity [GO:0004062]	aryl sulfotransferase activity [GO:0004062]	GO:0004062	KIPTVWSK	(W*) Large Sample Approx. w/ corr. for tied ranks	0.0305705
A0A417D789	A0A417D789_9FIRM	RNA polymerase subunit sigma	DW904_00550	Ruminococcus sp. AM42-11	"DNA-templated transcription, initiation [GO:0006352]; response to stimulus [GO:0050896]"	cytoplasm [GO:0005737]	"cytoplasm [GO:0005737]; DNA binding [GO:0003677]; sigma factor activity [GO:0016987]; DNA-templated transcription, initiation [GO:0006352]; response to stimulus [GO:0050896]"	DNA binding [GO:0003677]; sigma factor activity [GO:0016987]	GO:0003677; GO:0005737; GO:0006352; GO:0016987; GO:0050896	AWLLRVVINKAK	(W*) Large Sample Approx. w/ corr. for tied ranks	0.0150301
A0A417D7I4	A0A417D7I4_9FIRM	Sugar ABC transporter ATP-binding protein	DW904_00660	Ruminococcus sp. AM42-11	NA	NA	ATP binding [GO:0005524]	ATP binding [GO:0005524]	GO:0005524	AMAAHPK	(W*) Large Sample Approx. w/ corr. for tied ranks	0.013002
A0A417D7K6	A0A417D7K6_9FIRM	ABC transporter permease	DW904_01260	Ruminococcus sp. AM42-11	NA	integral component of membrane [GO:0016021]; plasma membrane [GO:0005886]	integral component of membrane [GO:0016021]; plasma membrane [GO:0005886]; transmembrane transporter activity [GO:0022857]	transmembrane transporter activity [GO:0022857]	GO:0005886; GO:0016021; GO:0022857	NIHPQVILLIIGVLLIGAVALPNIIKEIQK	(W*) Large Sample Approx. w/ corr. for tied ranks	0.0305705
A0A374BPR3	A0A374BPR3_9FIRM	ABC transporter permease	DW938_06310	Ruminococcus sp. AM43-6	transmembrane transport [GO:0055085]	integral component of membrane [GO:0016021]; plasma membrane [GO:0005886]	integral component of membrane [GO:0016021]; plasma membrane [GO:0005886]; transmembrane transport [GO:0055085]	NA	GO:0005886; GO:0016021; GO:0055085	LLQFIGKKK	(W*) Large Sample Approx. w/ corr. for tied ranks	0.0305705
A0A417AVF1	A0A417AVF1_9FIRM	Transposase	DW952_16575	Ruminococcus sp. AM44-9AT	DNA integration [GO:0015074]	NA	nucleic acid binding [GO:0003676]; DNA integration [GO:0015074]	nucleic acid binding [GO:0003676]	GO:0003676; GO:0015074	TMYFRIIYGFR	(W*) Large Sample Approx. w/ corr. for tied ranks	0.0305705
A0A417AVT8	A0A417AVT8_9FIRM	Sugar ABC transporter ATP-binding protein	DW952_16465	Ruminococcus sp. AM44-9AT	NA	NA	ATP binding [GO:0005524]	ATP binding [GO:0005524]	GO:0005524	TLFKLIAKLK	(W*) Large Sample Approx. w/ corr. for tied ranks	0.0405887
A0A417B2C5	A0A417B2C5_9FIRM	"DNA topoisomerase, EC 5.6.2.1 (Omega-protein) (Relaxing enzyme) (Swivelase) (Untwisting enzyme)"	DW952_13050	Ruminococcus sp. AM44-9AT	DNA topological change [GO:0006265]	NA	"DNA binding [GO:0003677]; DNA topoisomerase type I (single strand cut, ATP-independent) activity [GO:0003917]; DNA topological change [GO:0006265]"	"DNA binding [GO:0003677]; DNA topoisomerase type I (single strand cut, ATP-independent) activity [GO:0003917]"	GO:0003677; GO:0003917; GO:0006265	GLLNREDVDTIYVCTDSGREGEYIYR	(W*) Large Sample Approx. w/ corr. for tied ranks	0.013002
A0A417BD17	A0A417BD17_9FIRM	Uncharacterized protein	DW952_05730	Ruminococcus sp. AM44-9AT	NA	NA	NA	NA	NA	GKIGTLI	(W*) Large Sample Approx. w/ corr. for tied ranks	0.00240418
A0A417B3X0	A0A417B3X0_9FIRM	Uncharacterized protein	DW953_08455	Ruminococcus sp. AM45-2	NA	NA	NA	NA	NA	PLILINR	(W*) Large Sample Approx. w/ corr. for tied ranks	0.0305705
A0A417A0P4	A0A417A0P4_9FIRM	AAA family ATPase	DW958_23295	Ruminococcus sp. AM46-18	NA	NA	NA	NA	NA	ILKKTGAGR	(W*) Large Sample Approx. w/ corr. for tied ranks	0.00517529
A0A417A177	A0A417A177_9FIRM	Cys_rich_VLP domain-containing protein	DW958_21230	Ruminococcus sp. AM46-18	NA	NA	NA	NA	NA	PYMDYPQYR	(W*) Large Sample Approx. w/ corr. for tied ranks	5.38074e-05
A0A417A1J8	A0A417A1J8_9FIRM	ATP-grasp domain-containing protein	DW958_20565	Ruminococcus sp. AM46-18	NA	NA	ATP binding [GO:0005524]; metal ion binding [GO:0046872]	ATP binding [GO:0005524]; metal ion binding [GO:0046872]	GO:0005524; GO:0046872	AYIPDERIQLLSQELRLK	(W*) Large Sample Approx. w/ corr. for tied ranks	0.00190626
A0A417A1N2	A0A417A1N2_9FIRM	Replication initiator protein A	DW958_21225	Ruminococcus sp. AM46-18	NA	NA	NA	NA	NA	PPAPFGR	(W*) Large Sample Approx. w/ corr. for tied ranks	0.00769033
A0A417AHS5	A0A417AHS5_9FIRM	Uncharacterized protein	DW958_00115	Ruminococcus sp. AM46-18	NA	integral component of membrane [GO:0016021]	integral component of membrane [GO:0016021]	NA	GO:0016021	GFLLIIASKNIPYRK	(W*) Large Sample Approx. w/ corr. for tied ranks	0.013002
A0A374B6Z2	A0A374B6Z2_9FIRM	AlwI family type II restriction endonuclease	DW964_12110	Ruminococcus sp. AM47-2BH	NA	NA	endonuclease activity [GO:0004519]	endonuclease activity [GO:0004519]	GO:0004519	AKAPAKR	(W*) Large Sample Approx. w/ corr. for tied ranks	0.0305705
A0A373QJ51	A0A373QJ51_9FIRM	RNA-directed DNA polymerase	DW983_06660	Ruminococcus sp. AM49-8	NA	NA	RNA-directed DNA polymerase activity [GO:0003964]	RNA-directed DNA polymerase activity [GO:0003964]	GO:0003964	LLFKWLNR	(W*) Large Sample Approx. w/ corr. for tied ranks	0.0305705
A0A416J0M4	A0A416J0M4_9FIRM	Uncharacterized protein	DW999_10625	Ruminococcus sp. AM54-14NS	NA	NA	NA	NA	NA	SGNTMSK	(W*) Large Sample Approx. w/ corr. for tied ranks	0.0137607
A0A373PX31	A0A373PX31_9FIRM	Uncharacterized protein	DXA02_12080	Ruminococcus sp. AM54-1NS	NA	NA	NA	NA	NA	MFSNYDDFSEYYLK	(W*) Large Sample Approx. w/ corr. for tied ranks	0.0359992
A0A373PYA3	A0A373PYA3_9FIRM	Uncharacterized protein	DXA02_11020	Ruminococcus sp. AM54-1NS	NA	NA	NA	NA	NA	RAVQSMAYNCDNSALFENMYQDYYYADCR	(W*) Large Sample Approx. w/ corr. for tied ranks	0.0305705
A0A373Q5J8	A0A373Q5J8_9FIRM	Uncharacterized protein	DXA02_05165	Ruminococcus sp. AM54-1NS	NA	NA	DNA binding [GO:0003677]; DNA strand exchange activity [GO:0000150]	DNA binding [GO:0003677]; DNA strand exchange activity [GO:0000150]	GO:0000150; GO:0003677	LLLMKIHFRR	(W*) Large Sample Approx. w/ corr. for tied ranks	0.013002
A0A413L7L0	A0A413L7L0_9FIRM	"UvrABC system protein A, UvrA protein (Excinuclease ABC subunit A)"	uvrA DXA17_01360	Ruminococcus sp. AM58-7XD	nucleotide-excision repair [GO:0006289]; SOS response [GO:0009432]	cytoplasm [GO:0005737]; excinuclease repair complex [GO:0009380]	cytoplasm [GO:0005737]; excinuclease repair complex [GO:0009380]; ATP binding [GO:0005524]; ATP hydrolysis activity [GO:0016887]; DNA binding [GO:0003677]; excinuclease ABC activity [GO:0009381]; zinc ion binding [GO:0008270]; nucleotide-excision repair [GO:0006289]; SOS response [GO:0009432]	ATP binding [GO:0005524]; ATP hydrolysis activity [GO:0016887]; DNA binding [GO:0003677]; excinuclease ABC activity [GO:0009381]; zinc ion binding [GO:0008270]	GO:0003677; GO:0005524; GO:0005737; GO:0006289; GO:0008270; GO:0009380; GO:0009381; GO:0009432; GO:0016887	LKAFLADMQLSSQQLLIGK	(W*) Large Sample Approx. w/ corr. for tied ranks	0.00517529
R5DNS0	R5DNS0_9FIRM	Resolvase N-terminal domain protein	BN462_00251	Ruminococcus sp. CAG:108	NA	NA	DNA binding [GO:0003677]; DNA strand exchange activity [GO:0000150]	DNA binding [GO:0003677]; DNA strand exchange activity [GO:0000150]	GO:0000150; GO:0003677	AKGKTIGR	(W*) Large Sample Approx. w/ corr. for tied ranks	0.0102774
R5DPQ9	R5DPQ9_9FIRM	Serine acetyltransferase	BN462_00448	Ruminococcus sp. CAG:108	NA	NA	transferase activity [GO:0016740]	transferase activity [GO:0016740]	GO:0016740	IIILLSEYK	(W*) Large Sample Approx. w/ corr. for tied ranks	0.00517529
R5DXT6	R5DXT6_9FIRM	Putative carbohydrate-active enzyme	BN462_01806	Ruminococcus sp. CAG:108	cellulose catabolic process [GO:0030245]	NA	"hydrolase activity, hydrolyzing O-glycosyl compounds [GO:0004553]; cellulose catabolic process [GO:0030245]"	"hydrolase activity, hydrolyzing O-glycosyl compounds [GO:0004553]"	GO:0004553; GO:0030245	QQGLDEFVYFGVNAYWDYVNVELPDLPEGYHWK	(W*) Large Sample Approx. w/ corr. for tied ranks	0.0305705
R5DZX8	R5DZX8_9FIRM	"tRNA (guanine-N(7)-)-methyltransferase, EC 2.1.1.33 (tRNA (guanine(46)-N(7))-methyltransferase) (tRNA(m7G46)-methyltransferase)"	trmB BN462_00375	Ruminococcus sp. CAG:108	NA	NA	tRNA (guanine-N7-)-methyltransferase activity [GO:0008176]	tRNA (guanine-N7-)-methyltransferase activity [GO:0008176]	GO:0008176	NPDKNIIALDIK	(W*) Large Sample Approx. w/ corr. for tied ranks	0.013002
R5E6D6	R5E6D6_9FIRM	Phosphomethylpyrimidine kinase	BN462_00037	Ruminococcus sp. CAG:108	thiamine biosynthetic process [GO:0009228]	NA	phosphomethylpyrimidine kinase activity [GO:0008972]; thiamine biosynthetic process [GO:0009228]	phosphomethylpyrimidine kinase activity [GO:0008972]	GO:0008972; GO:0009228	ENSEAEQ	(W*) Large Sample Approx. w/ corr. for tied ranks	0.0305705
R6HU61	R6HU61_9FIRM	Pyruvate-flavodoxin oxidoreductase	BN517_01475	Ruminococcus sp. CAG:177	electron transport chain [GO:0022900]	NA	"4 iron, 4 sulfur cluster binding [GO:0051539]; iron ion binding [GO:0005506]; oxidoreductase activity, acting on the aldehyde or oxo group of donors [GO:0016903]; electron transport chain [GO:0022900]"	"4 iron, 4 sulfur cluster binding [GO:0051539]; iron ion binding [GO:0005506]; oxidoreductase activity, acting on the aldehyde or oxo group of donors [GO:0016903]"	GO:0005506; GO:0016903; GO:0022900; GO:0051539	RALNPER	(W*) Large Sample Approx. w/ corr. for tied ranks	0.0122856
R6HUM5	R6HUM5_9FIRM	"Phosphoribosylglycinamide formyltransferase, EC 2.1.2.2 (5'-phosphoribosylglycinamide transformylase) (GAR transformylase, GART)"	purN BN517_01620	Ruminococcus sp. CAG:177	'de novo' IMP biosynthetic process [GO:0006189]	NA	phosphoribosylglycinamide formyltransferase activity [GO:0004644]; 'de novo' IMP biosynthetic process [GO:0006189]	phosphoribosylglycinamide formyltransferase activity [GO:0004644]	GO:0004644; GO:0006189	VHEAALK	(W*) Large Sample Approx. w/ corr. for tied ranks	0.0305705
R6HVS2	R6HVS2_9FIRM	Uncharacterized protein	BN517_01216	Ruminococcus sp. CAG:177	NA	integral component of membrane [GO:0016021]	integral component of membrane [GO:0016021]	NA	GO:0016021	GGCCGCSGCSGCCSQCEK	(W*) Large Sample Approx. w/ corr. for tied ranks	0.000488254
R6HW61	R6HW61_9FIRM	50S ribosomal protein L4	rplD BN517_01358	Ruminococcus sp. CAG:177	translation [GO:0006412]	cytoplasm [GO:0005737]; ribosome [GO:0005840]	cytoplasm [GO:0005737]; ribosome [GO:0005840]; rRNA binding [GO:0019843]; structural constituent of ribosome [GO:0003735]; translation [GO:0006412]	rRNA binding [GO:0019843]; structural constituent of ribosome [GO:0003735]	GO:0003735; GO:0005737; GO:0005840; GO:0006412; GO:0019843	KVLIVLPEK	(W*) Large Sample Approx. w/ corr. for tied ranks	0.0305705
R6HWA1	R6HWA1_9FIRM	Oligogalacturonide transporter	BN517_01398	Ruminococcus sp. CAG:177	carbohydrate transport [GO:0008643]	integral component of membrane [GO:0016021]; plasma membrane [GO:0005886]	integral component of membrane [GO:0016021]; plasma membrane [GO:0005886]; symporter activity [GO:0015293]; carbohydrate transport [GO:0008643]	symporter activity [GO:0015293]	GO:0005886; GO:0008643; GO:0015293; GO:0016021	AKSGRHR	(W*) Large Sample Approx. w/ corr. for tied ranks	0.0405887
R6HX14	R6HX14_9FIRM	Y1_Tnp domain-containing protein	BN517_01607	Ruminococcus sp. CAG:177	"transposition, DNA-mediated [GO:0006313]"	NA	"DNA binding [GO:0003677]; transposase activity [GO:0004803]; transposition, DNA-mediated [GO:0006313]"	DNA binding [GO:0003677]; transposase activity [GO:0004803]	GO:0003677; GO:0004803; GO:0006313	DIFQRTYFDR	(W*) Large Sample Approx. w/ corr. for tied ranks	0.0359992
R6HXZ9	R6HXZ9_9FIRM	DNA repair protein RadA	radA BN517_00957	Ruminococcus sp. CAG:177	recombinational repair [GO:0000725]	NA	"ATP binding [GO:0005524]; ATP-dependent activity, acting on DNA [GO:0008094]; ATP-dependent peptidase activity [GO:0004176]; damaged DNA binding [GO:0003684]; metal ion binding [GO:0046872]; serine-type endopeptidase activity [GO:0004252]; recombinational repair [GO:0000725]"	"ATP binding [GO:0005524]; ATP-dependent activity, acting on DNA [GO:0008094]; ATP-dependent peptidase activity [GO:0004176]; damaged DNA binding [GO:0003684]; metal ion binding [GO:0046872]; serine-type endopeptidase activity [GO:0004252]"	GO:0000725; GO:0003684; GO:0004176; GO:0004252; GO:0005524; GO:0008094; GO:0046872	APAAPASK	(W*) Large Sample Approx. w/ corr. for tied ranks	0.0305705
R6HY33	R6HY33_9FIRM	Stage III sporulation protein ad putative	BN517_00992	Ruminococcus sp. CAG:177	NA	NA	NA	NA	NA	ATIIALALPLIKSAVALAK	(W*) Large Sample Approx. w/ corr. for tied ranks	9.42368e-05
R6I7V1	R6I7V1_9FIRM	Hydrogenase accessory protein HypB	BN517_00754	Ruminococcus sp. CAG:177	protein maturation [GO:0051604]	NA	GTPase activity [GO:0003924]; nickel cation binding [GO:0016151]; protein maturation [GO:0051604]	GTPase activity [GO:0003924]; nickel cation binding [GO:0016151]	GO:0003924; GO:0016151; GO:0051604	RRNPNAK	(W*) Large Sample Approx. w/ corr. for tied ranks	0.000896423
R6I835	R6I835_9FIRM	"Phosphoribosylformylglycinamidine cyclo-ligase, EC 6.3.3.1 (AIR synthase) (AIRS) (Phosphoribosyl-aminoimidazole synthetase)"	purM BN517_01618	Ruminococcus sp. CAG:177	'de novo' IMP biosynthetic process [GO:0006189]	cytoplasm [GO:0005737]	cytoplasm [GO:0005737]; ATP binding [GO:0005524]; phosphoribosylformylglycinamidine cyclo-ligase activity [GO:0004641]; 'de novo' IMP biosynthetic process [GO:0006189]	ATP binding [GO:0005524]; phosphoribosylformylglycinamidine cyclo-ligase activity [GO:0004641]	GO:0004641; GO:0005524; GO:0005737; GO:0006189	PVLALLEKIKIK	(W*) Large Sample Approx. w/ corr. for tied ranks	0.000325373
R6I9M9	R6I9M9_9FIRM	NERD domain-containing protein	BN517_00365	Ruminococcus sp. CAG:177	DNA topological change [GO:0006265]	chromosome [GO:0005694]; integral component of membrane [GO:0016021]	chromosome [GO:0005694]; integral component of membrane [GO:0016021]; DNA binding [GO:0003677]; DNA topoisomerase activity [GO:0003916]; DNA topological change [GO:0006265]	DNA binding [GO:0003677]; DNA topoisomerase activity [GO:0003916]	GO:0003677; GO:0003916; GO:0005694; GO:0006265; GO:0016021	LILRTAK	(W*) Large Sample Approx. w/ corr. for tied ranks	0.000362059
R6IW95	R6IW95_9FIRM	"Phosphopentomutase, EC 5.4.2.7 (Phosphodeoxyribomutase)"	deoB BN517_00496	Ruminococcus sp. CAG:177	5-phosphoribose 1-diphosphate biosynthetic process [GO:0006015]; cellular metabolic compound salvage [GO:0043094]; deoxyribonucleotide catabolic process [GO:0009264]	cytoplasm [GO:0005737]	cytoplasm [GO:0005737]; magnesium ion binding [GO:0000287]; manganese ion binding [GO:0030145]; phosphopentomutase activity [GO:0008973]; 5-phosphoribose 1-diphosphate biosynthetic process [GO:0006015]; cellular metabolic compound salvage [GO:0043094]; deoxyribonucleotide catabolic process [GO:0009264]	magnesium ion binding [GO:0000287]; manganese ion binding [GO:0030145]; phosphopentomutase activity [GO:0008973]	GO:0000287; GO:0005737; GO:0006015; GO:0008973; GO:0009264; GO:0030145; GO:0043094	VIARPFK	(W*) Large Sample Approx. w/ corr. for tied ranks	0.0134523
R5UXC4	R5UXC4_9FIRM	Transposase IS116/IS110/IS902 family protein	BN566_00753	Ruminococcus sp. CAG:254	"transposition, DNA-mediated [GO:0006313]"	NA	"DNA binding [GO:0003677]; transposase activity [GO:0004803]; transposition, DNA-mediated [GO:0006313]"	DNA binding [GO:0003677]; transposase activity [GO:0004803]	GO:0003677; GO:0004803; GO:0006313	RAIWLAAQR	(W*) Large Sample Approx. w/ corr. for tied ranks	0.0305705
R5UYB6	R5UYB6_9FIRM	"Glucose-1-phosphate adenylyltransferase, EC 2.7.7.27 (ADP-glucose pyrophosphorylase, ADPGlc PPase) (ADP-glucose synthase)"	glgC BN566_01099	Ruminococcus sp. CAG:254	glycogen biosynthetic process [GO:0005978]	NA	ATP binding [GO:0005524]; glucose-1-phosphate adenylyltransferase activity [GO:0008878]; glycogen biosynthetic process [GO:0005978]	ATP binding [GO:0005524]; glucose-1-phosphate adenylyltransferase activity [GO:0008878]	GO:0005524; GO:0005978; GO:0008878	VAKPAIPYGGK	(W*) Large Sample Approx. w/ corr. for tied ranks	0.00190626
R5V1N3	R5V1N3_9FIRM	"Endoglucanase, EC 3.2.1.4"	BN566_00362	Ruminococcus sp. CAG:254	cellulose catabolic process [GO:0030245]	cellular anatomical entity [GO:0110165]	cellular anatomical entity [GO:0110165]; cellulase activity [GO:0008810]; cellulose catabolic process [GO:0030245]	cellulase activity [GO:0008810]	GO:0008810; GO:0030245; GO:0110165	WTALCVAPADDELTR	(W*) Large Sample Approx. w/ corr. for tied ranks	0.0359992
R5V2W5	R5V2W5_9FIRM	Nitrilase/cyanide hydratase and apolipoprotein N-acyltransferase	BN566_00468	Ruminococcus sp. CAG:254	nitrogen compound metabolic process [GO:0006807]	NA	acyltransferase activity [GO:0016746]; nitrogen compound metabolic process [GO:0006807]	acyltransferase activity [GO:0016746]	GO:0006807; GO:0016746	FGCLICYDLR	(W*) Large Sample Approx. w/ corr. for tied ranks	0.0305705
R5VTX1	R5VTX1_9FIRM	Uncharacterized protein	BN566_01696	Ruminococcus sp. CAG:254	NA	integral component of membrane [GO:0016021]	integral component of membrane [GO:0016021]	NA	GO:0016021	SATGAIGIVVLLLIFLPILLRVVLYRLVLK	(W*) Large Sample Approx. w/ corr. for tied ranks	0.0329224
R7F8H1	R7F8H1_9FIRM	ABC-type transport system involved in lipoprotein release permease component	BN611_00951	Ruminococcus sp. CAG:330	NA	integral component of membrane [GO:0016021]	integral component of membrane [GO:0016021]	NA	GO:0016021	VKKIPMADALK	(W*) Large Sample Approx. w/ corr. for tied ranks	0.00517529
R7FAV9	R7FAV9_9FIRM	Putative PHP domain protein	BN611_01264	Ruminococcus sp. CAG:330	NA	integral component of membrane [GO:0016021]	integral component of membrane [GO:0016021]; catalytic activity [GO:0003824]	catalytic activity [GO:0003824]	GO:0003824; GO:0016021	YPSPLEALR	(W*) Large Sample Approx. w/ corr. for tied ranks	0.0359992
R7FBE4	R7FBE4_9FIRM	"Phosphate acyltransferase, EC 2.3.1.274 (Acyl-ACP phosphotransacylase) (Acyl-[acyl-carrier-protein]--phosphate acyltransferase) (Phosphate-acyl-ACP acyltransferase)"	plsX BN611_01068	Ruminococcus sp. CAG:330	fatty acid biosynthetic process [GO:0006633]; phospholipid biosynthetic process [GO:0008654]	cytoplasm [GO:0005737]	cytoplasm [GO:0005737]; phosphate:acyl-[acyl carrier protein] acyltransferase activity [GO:0043811]; fatty acid biosynthetic process [GO:0006633]; phospholipid biosynthetic process [GO:0008654]	phosphate:acyl-[acyl carrier protein] acyltransferase activity [GO:0043811]	GO:0005737; GO:0006633; GO:0008654; GO:0043811	LAALLILPKIR	(W*) Large Sample Approx. w/ corr. for tied ranks	0.00517529
R7FD67	R7FD67_9FIRM	Uncharacterized protein	BN611_01836	Ruminococcus sp. CAG:330	NA	NA	NA	NA	NA	RKLAAPK	(W*) Large Sample Approx. w/ corr. for tied ranks	0.0359992
R7FDI7	R7FDI7_9FIRM	"DNA polymerase III subunit gamma/tau, EC 2.7.7.7"	dnaX BN611_02124	Ruminococcus sp. CAG:330	DNA replication [GO:0006260]	DNA polymerase III complex [GO:0009360]	DNA polymerase III complex [GO:0009360]; ATP binding [GO:0005524]; DNA binding [GO:0003677]; DNA-directed DNA polymerase activity [GO:0003887]; DNA replication [GO:0006260]	ATP binding [GO:0005524]; DNA binding [GO:0003677]; DNA-directed DNA polymerase activity [GO:0003887]	GO:0003677; GO:0003887; GO:0005524; GO:0006260; GO:0009360	SAETGNPCLACDICR	(W*) Large Sample Approx. w/ corr. for tied ranks	0.0305705
R7FEV6	R7FEV6_9FIRM	ABC-type transport system involved in lipoprotein release permease component	BN611_00170	Ruminococcus sp. CAG:330	NA	integral component of membrane [GO:0016021]; plasma membrane [GO:0005886]	integral component of membrane [GO:0016021]; plasma membrane [GO:0005886]	NA	GO:0005886; GO:0016021	IQQPANAGKTITTEAFVLIPILVIVILLLVSIVIGR	(W*) Large Sample Approx. w/ corr. for tied ranks	0.0359992
R7FFM1	R7FFM1_9FIRM	"Phosphomethylpyrimidine synthase, EC 4.1.99.17 (Hydroxymethylpyrimidine phosphate synthase, HMP-P synthase, HMP-phosphate synthase, HMPP synthase) (Thiamine biosynthesis protein ThiC)"	thiC BN611_00384	Ruminococcus sp. CAG:330	thiamine biosynthetic process [GO:0009228]; thiamine diphosphate biosynthetic process [GO:0009229]	NA	"4 iron, 4 sulfur cluster binding [GO:0051539]; carbon-carbon lyase activity [GO:0016830]; zinc ion binding [GO:0008270]; thiamine biosynthetic process [GO:0009228]; thiamine diphosphate biosynthetic process [GO:0009229]"	"4 iron, 4 sulfur cluster binding [GO:0051539]; carbon-carbon lyase activity [GO:0016830]; zinc ion binding [GO:0008270]"	GO:0008270; GO:0009228; GO:0009229; GO:0016830; GO:0051539	ARCAIDWEGMFEQAIDPEKAR	(W*) Large Sample Approx. w/ corr. for tied ranks	0.0305705
R7KMS7	R7KMS7_9FIRM	ABC transporter ATP binding/permease protein	BN622_00694	Ruminococcus sp. CAG:353	NA	integral component of membrane [GO:0016021]	integral component of membrane [GO:0016021]; ATP binding [GO:0005524]	ATP binding [GO:0005524]	GO:0005524; GO:0016021	LLGVITVMILTAPVLLIIIIVLLAASAVVNAK	(W*) Large Sample Approx. w/ corr. for tied ranks	0.00214621
R7KNJ7	R7KNJ7_9FIRM	Protein RecA (Recombinase A)	recA BN622_00807	Ruminococcus sp. CAG:353	DNA recombination [GO:0006310]; DNA repair [GO:0006281]; SOS response [GO:0009432]	cytoplasm [GO:0005737]	"cytoplasm [GO:0005737]; ATP binding [GO:0005524]; ATP-dependent activity, acting on DNA [GO:0008094]; damaged DNA binding [GO:0003684]; single-stranded DNA binding [GO:0003697]; DNA recombination [GO:0006310]; DNA repair [GO:0006281]; SOS response [GO:0009432]"	"ATP binding [GO:0005524]; ATP-dependent activity, acting on DNA [GO:0008094]; damaged DNA binding [GO:0003684]; single-stranded DNA binding [GO:0003697]"	GO:0003684; GO:0003697; GO:0005524; GO:0005737; GO:0006281; GO:0006310; GO:0008094; GO:0009432	SKKAAAK	(W*) Large Sample Approx.	0.0493662
R7KRB4	R7KRB4_9FIRM	ADP-ribosylglycohydrolase	BN622_01090	Ruminococcus sp. CAG:353	cellular protein modification process [GO:0006464]	NA	hydrolase activity [GO:0016787]; cellular protein modification process [GO:0006464]	hydrolase activity [GO:0016787]	GO:0006464; GO:0016787	LTDSDIKSSGYVVSSLEAAVWCAANTSDYRSCVLK	(W*) Large Sample Approx. w/ corr. for tied ranks	0.0305705
R7KSV1	R7KSV1_9FIRM	Glycoside hydrolase family 16	BN622_00857	Ruminococcus sp. CAG:353	carbohydrate metabolic process [GO:0005975]	NA	"hydrolase activity, hydrolyzing O-glycosyl compounds [GO:0004553]; carbohydrate metabolic process [GO:0005975]"	"hydrolase activity, hydrolyzing O-glycosyl compounds [GO:0004553]"	GO:0004553; GO:0005975	AHKSSGK	(W*) Large Sample Approx. w/ corr. for tied ranks	0.00190626
R7KU53	R7KU53_9FIRM	Uncharacterized protein	BN622_01464	Ruminococcus sp. CAG:353	NA	integral component of membrane [GO:0016021]	integral component of membrane [GO:0016021]	NA	GO:0016021	ASLIVYVIVLVLAVAAR	(W*) Large Sample Approx. w/ corr. for tied ranks	0.0305705
R7KUF4	R7KUF4_9FIRM	Sporulation protein YtfJ	BN622_01544	Ruminococcus sp. CAG:353	NA	NA	NA	NA	NA	PAAADKR	(W*) Large Sample Approx. w/ corr. for tied ranks	0.045098
R7KVS6	R7KVS6_9FIRM	ABC-type transport system involved in lipoprotein release permease component	BN622_01662	Ruminococcus sp. CAG:353	NA	integral component of membrane [GO:0016021]; plasma membrane [GO:0005886]	integral component of membrane [GO:0016021]; plasma membrane [GO:0005886]	NA	GO:0005886; GO:0016021	VLGFFDGEVGAYIYRENTISSIIGIAFGLVGGIFLESFVVGK	(W*) Large Sample Approx. w/ corr. for tied ranks	0.0305705
R7KXV8	R7KXV8_9FIRM	TVP38/TMEM64 family membrane protein	BN622_02004	Ruminococcus sp. CAG:353	NA	integral component of membrane [GO:0016021]; plasma membrane [GO:0005886]	integral component of membrane [GO:0016021]; plasma membrane [GO:0005886]	NA	GO:0005886; GO:0016021	FGAFFLR	(W*) Large Sample Approx. w/ corr. for tied ranks	0.0305705
R7KYI2	R7KYI2_9FIRM	Uncharacterized protein	BN622_01532	Ruminococcus sp. CAG:353	NA	NA	NA	NA	NA	ACEHIYR	(W*) Large Sample Approx. w/ corr. for tied ranks	0.0305705
R7KZE5	R7KZE5_9FIRM	Conserved domain protein	BN622_00066	Ruminococcus sp. CAG:353	NA	NA	NA	NA	NA	IIIILLIVILAR	(W*) Large Sample Approx.	0.0283655
R7L2F4	R7L2F4_9FIRM	Uncharacterized protein	BN622_00582	Ruminococcus sp. CAG:353	NA	NA	NA	NA	NA	DIAQRQDISR	(W*) Large Sample Approx. w/ corr. for tied ranks	0.0305705
R7L2G5	R7L2G5_9FIRM	Uncharacterized protein	BN622_00285	Ruminococcus sp. CAG:353	NA	NA	NA	NA	NA	SGGNYAG	(W*) Large Sample Approx. w/ corr. for tied ranks	9.42368e-05
R7L396	R7L396_9FIRM	"Peptidyl-tRNA hydrolase, PTH, EC 3.1.1.29"	pth BN622_00455	Ruminococcus sp. CAG:353	translation [GO:0006412]	cytoplasm [GO:0005737]	cytoplasm [GO:0005737]; aminoacyl-tRNA hydrolase activity [GO:0004045]; translation [GO:0006412]	aminoacyl-tRNA hydrolase activity [GO:0004045]	GO:0004045; GO:0005737; GO:0006412	FDIKKLK	(W*) Large Sample Approx. w/ corr. for tied ranks	0.0305705
R6ZYV1	R6ZYV1_9FIRM	"4-hydroxy-tetrahydrodipicolinate reductase, HTPA reductase, EC 1.17.1.8"	dapB BN633_00129	Ruminococcus sp. CAG:379	diaminopimelate biosynthetic process [GO:0019877]; lysine biosynthetic process via diaminopimelate [GO:0009089]	cytoplasm [GO:0005737]	"cytoplasm [GO:0005737]; 4-hydroxy-tetrahydrodipicolinate reductase [GO:0008839]; NAD binding [GO:0051287]; NADP binding [GO:0050661]; oxidoreductase activity, acting on CH or CH2 groups, NAD or NADP as acceptor [GO:0016726]; diaminopimelate biosynthetic process [GO:0019877]; lysine biosynthetic process via diaminopimelate [GO:0009089]"	"4-hydroxy-tetrahydrodipicolinate reductase [GO:0008839]; NAD binding [GO:0051287]; NADP binding [GO:0050661]; oxidoreductase activity, acting on CH or CH2 groups, NAD or NADP as acceptor [GO:0016726]"	GO:0005737; GO:0008839; GO:0009089; GO:0016726; GO:0019877; GO:0050661; GO:0051287	EAAKQIPIFFSWNMSLGINLLVSLAK	(W*) Large Sample Approx. w/ corr. for tied ranks	0.0305705
R7AEA1	R7AEA1_9FIRM	Fibronectin type III domain	BN633_01809	Ruminococcus sp. CAG:379	cellulose catabolic process [GO:0030245]	NA	"carbohydrate binding [GO:0030246]; hydrolase activity, hydrolyzing O-glycosyl compounds [GO:0004553]; cellulose catabolic process [GO:0030245]"	"carbohydrate binding [GO:0030246]; hydrolase activity, hydrolyzing O-glycosyl compounds [GO:0004553]"	GO:0004553; GO:0030245; GO:0030246	NAGGNNE	(W*) Large Sample Approx. w/ corr. for tied ranks	0.000872794
R7AHC0	R7AHC0_9FIRM	Uncharacterized protein	BN633_00873	Ruminococcus sp. CAG:379	NA	NA	NA	NA	NA	GILIGAGVLVLLSGALVALK	(W*) Large Sample Approx. w/ corr. for tied ranks	5.38074e-05
R7AHR9	R7AHR9_9FIRM	"Biotin carboxylase, EC 6.3.4.14"	BN633_01008	Ruminococcus sp. CAG:379	fatty acid biosynthetic process [GO:0006633]; malonyl-CoA biosynthetic process [GO:2001295]	NA	acetyl-CoA carboxylase activity [GO:0003989]; ATP binding [GO:0005524]; biotin carboxylase activity [GO:0004075]; metal ion binding [GO:0046872]; fatty acid biosynthetic process [GO:0006633]; malonyl-CoA biosynthetic process [GO:2001295]	acetyl-CoA carboxylase activity [GO:0003989]; ATP binding [GO:0005524]; biotin carboxylase activity [GO:0004075]; metal ion binding [GO:0046872]	GO:0003989; GO:0004075; GO:0005524; GO:0006633; GO:0046872; GO:2001295	KGGAGNA	(W*) Large Sample Approx. w/ corr. for tied ranks	0.00137883
R6VTM2	R6VTM2_9FIRM	"Tyrosine--tRNA ligase, EC 6.1.1.1 (Tyrosyl-tRNA synthetase, TyrRS)"	tyrS BN636_00764	Ruminococcus sp. CAG:382	tyrosyl-tRNA aminoacylation [GO:0006437]	cytoplasm [GO:0005737]	cytoplasm [GO:0005737]; ATP binding [GO:0005524]; RNA binding [GO:0003723]; tyrosine-tRNA ligase activity [GO:0004831]; tyrosyl-tRNA aminoacylation [GO:0006437]	ATP binding [GO:0005524]; RNA binding [GO:0003723]; tyrosine-tRNA ligase activity [GO:0004831]	GO:0003723; GO:0004831; GO:0005524; GO:0005737; GO:0006437	EVYGLTFTLLTNK	(W*) Large Sample Approx. w/ corr. for tied ranks	0.000896423
R6VZ34	R6VZ34_9FIRM	Acyl carrier protein 1	BN636_01039	Ruminococcus sp. CAG:382	fatty acid biosynthetic process [GO:0006633]	NA	fatty acid biosynthetic process [GO:0006633]	NA	GO:0006633	DVVDYLEAHAEDDE	(W*) Large Sample Approx. w/ corr. for tied ranks	0.0305705
R6WC56	R6WC56_9FIRM	50S ribosomal protein L3	rplC BN636_00621	Ruminococcus sp. CAG:382	translation [GO:0006412]	ribosome [GO:0005840]	ribosome [GO:0005840]; rRNA binding [GO:0019843]; structural constituent of ribosome [GO:0003735]; translation [GO:0006412]	rRNA binding [GO:0019843]; structural constituent of ribosome [GO:0003735]	GO:0003735; GO:0005840; GO:0006412; GO:0019843	GAVPGAR	(W*) Large Sample Approx. w/ corr. for tied ranks	0.045098
R6WFD0	R6WFD0_9FIRM	Ribosome-binding ATPase YchF	ychF BN636_01335	Ruminococcus sp. CAG:382	NA	NA	ATP binding [GO:0005524]; ATP hydrolysis activity [GO:0016887]; GTP binding [GO:0005525]; ribosomal large subunit binding [GO:0043023]; ribosome binding [GO:0043022]	ATP binding [GO:0005524]; ATP hydrolysis activity [GO:0016887]; GTP binding [GO:0005525]; ribosomal large subunit binding [GO:0043023]; ribosome binding [GO:0043022]	GO:0005524; GO:0005525; GO:0016887; GO:0043022; GO:0043023	APGAAGK	(W*) Large Sample Approx. w/ corr. for tied ranks	0.000103013
R6X7E0	R6X7E0_9FIRM	IMP dehydrogenase	BN636_01002	Ruminococcus sp. CAG:382	GMP biosynthetic process [GO:0006177]	NA	IMP dehydrogenase activity [GO:0003938]; metal ion binding [GO:0046872]; GMP biosynthetic process [GO:0006177]	IMP dehydrogenase activity [GO:0003938]; metal ion binding [GO:0046872]	GO:0003938; GO:0006177; GO:0046872	DKVASPVK	(W*) Large Sample Approx. w/ corr. for tied ranks	0.0305705
R6XBE0	R6XBE0_9FIRM	Conserved domain protein	BN636_01677	Ruminococcus sp. CAG:382	NA	integral component of membrane [GO:0016021]	integral component of membrane [GO:0016021]	NA	GO:0016021	ELFILLLLLLILVIIPLSFLR	(W*) Large Sample Approx. w/ corr. for tied ranks	0.0305705
R7GV16	R7GV16_9FIRM	Uncharacterized NAD-dependent dehydrogenase	BN645_01191	Ruminococcus sp. CAG:403	NA	NA	iron-sulfur cluster binding [GO:0051536]; oxidoreductase activity [GO:0016491]	iron-sulfur cluster binding [GO:0051536]; oxidoreductase activity [GO:0016491]	GO:0016491; GO:0051536	PAGGETV	(W*) Large Sample Approx. w/ corr. for tied ranks	0.013002
R7GVS2	R7GVS2_9FIRM	CO dehydrogenase/acetyl-CoA synthase alpha subunit	BN645_00076	Ruminococcus sp. CAG:403	NA	NA	"2 iron, 2 sulfur cluster binding [GO:0051537]; metal ion binding [GO:0046872]"	"2 iron, 2 sulfur cluster binding [GO:0051537]; metal ion binding [GO:0046872]"	GO:0046872; GO:0051537	AEYEKCAEESFDCVMCGCCSTR	(W*) Large Sample Approx. w/ corr. for tied ranks	0.00425975
R7GY14	R7GY14_9FIRM	Uncharacterized protein	BN645_01545	Ruminococcus sp. CAG:403	NA	NA	NA	NA	NA	LIVKLNQFLEK	(W*) Large Sample Approx. w/ corr. for tied ranks	0.0055553
R7GY71	R7GY71_9FIRM	Uncharacterized protein	BN645_01558	Ruminococcus sp. CAG:403	NA	integral component of membrane [GO:0016021]	integral component of membrane [GO:0016021]	NA	GO:0016021	SGSFDQAMDNFLIVLAAIAVILILVVLLGSKNSKFR	(W*) Large Sample Approx. w/ corr. for tied ranks	0.0305705
R7H069	R7H069_9FIRM	Uncharacterized protein	BN645_01453	Ruminococcus sp. CAG:403	NA	NA	NA	NA	NA	AKHLILK	(W*) Large Sample Approx. w/ corr. for tied ranks	0.00517529
R7H3L2	R7H3L2_9FIRM	"Cyclic-di-AMP phosphodiesterase, EC 3.1.4.-"	BN645_01805	Ruminococcus sp. CAG:403	NA	integral component of membrane [GO:0016021]; plasma membrane [GO:0005886]	integral component of membrane [GO:0016021]; plasma membrane [GO:0005886]; cyclic-di-AMP phosphodiesterase activity [GO:0106409]; hydrolase activity [GO:0016787]; metal ion binding [GO:0046872]; nucleic acid binding [GO:0003676]	cyclic-di-AMP phosphodiesterase activity [GO:0106409]; hydrolase activity [GO:0016787]; metal ion binding [GO:0046872]; nucleic acid binding [GO:0003676]	GO:0003676; GO:0005886; GO:0016021; GO:0016787; GO:0046872; GO:0106409	DMLMEQDGRSYQVHCK	(W*) Large Sample Approx. w/ corr. for tied ranks	0.0305705
R7H998	R7H998_9FIRM	"DNA helicase, EC 3.6.4.12"	BN645_00796	Ruminococcus sp. CAG:403	NA	NA	ATP binding [GO:0005524]; ATP hydrolysis activity [GO:0016887]; DNA binding [GO:0003677]; DNA helicase activity [GO:0003678]	ATP binding [GO:0005524]; ATP hydrolysis activity [GO:0016887]; DNA binding [GO:0003677]; DNA helicase activity [GO:0003678]	GO:0003677; GO:0003678; GO:0005524; GO:0016887	FPPKAILTEISFAK	(W*) Large Sample Approx. w/ corr. for tied ranks	0.00214621
R5XVP4	R5XVP4_9FIRM	Metallo-beta-lactamase domain protein	BN680_00223	Ruminococcus sp. CAG:488	NA	NA	NA	NA	NA	LLIPQCR	(W*) Large Sample Approx. w/ corr. for tied ranks	0.00336407
R5XYJ2	R5XYJ2_9FIRM	Uncharacterized protein	BN680_01304	Ruminococcus sp. CAG:488	NA	integral component of membrane [GO:0016021]	integral component of membrane [GO:0016021]	NA	GO:0016021	AWAGKFTIVDWLLAIVAVIATVAVLAAIVILVVVLIK	(W*) Large Sample Approx. w/ corr. for tied ranks	0.0305705
R5Y2X2	R5Y2X2_9FIRM	Prephenate/arogenate dehydrogenase domain-containing protein	BN680_00229	Ruminococcus sp. CAG:488	tyrosine biosynthetic process [GO:0006571]	NA	prephenate dehydrogenase (NAD+) activity [GO:0008977]; prephenate dehydrogenase (NADP+) activity [GO:0004665]; tyrosine biosynthetic process [GO:0006571]	prephenate dehydrogenase (NAD+) activity [GO:0008977]; prephenate dehydrogenase (NADP+) activity [GO:0004665]	GO:0004665; GO:0006571; GO:0008977	KQINNKTK	(W*) Large Sample Approx. w/ corr. for tied ranks	0.013002
R5YEY4	R5YEY4_9FIRM	Peptidase M20	BN680_00900	Ruminococcus sp. CAG:488	organic substance metabolic process [GO:0071704]	integral component of membrane [GO:0016021]	integral component of membrane [GO:0016021]; hydrolase activity [GO:0016787]; organic substance metabolic process [GO:0071704]	hydrolase activity [GO:0016787]	GO:0016021; GO:0016787; GO:0071704	KYLLIIPAVIVLLLLIALIR	(W*) Large Sample Approx. w/ corr. for tied ranks	0.026531
R6NSH0	R6NSH0_9FIRM	Polysaccharide biosynthesis protein	BN703_00681	Ruminococcus sp. CAG:55	NA	integral component of membrane [GO:0016021]; plasma membrane [GO:0005886]	integral component of membrane [GO:0016021]; plasma membrane [GO:0005886]	NA	GO:0005886; GO:0016021	FQFHGMQLNVLKNVGTFSLYIFLNEIATQINLNVDK	(W*) Large Sample Approx. w/ corr. for tied ranks	0.0305705
R6NSQ8	R6NSQ8_9FIRM	Putative membrane protein	BN703_00776	Ruminococcus sp. CAG:55	NA	integral component of membrane [GO:0016021]	integral component of membrane [GO:0016021]	NA	GO:0016021	GVIFAVIWVALILSLVVLLIMKLKK	(W*) Large Sample Approx. w/ corr. for tied ranks	0.013002
R6NY47	R6NY47_9FIRM	"Pyruvate kinase, EC 2.7.1.40"	BN703_01894	Ruminococcus sp. CAG:55	NA	NA	ATP binding [GO:0005524]; kinase activity [GO:0016301]; magnesium ion binding [GO:0000287]; potassium ion binding [GO:0030955]; pyruvate kinase activity [GO:0004743]	ATP binding [GO:0005524]; kinase activity [GO:0016301]; magnesium ion binding [GO:0000287]; potassium ion binding [GO:0030955]; pyruvate kinase activity [GO:0004743]	GO:0000287; GO:0004743; GO:0005524; GO:0016301; GO:0030955	IILIDDGLIGLKVIGK	(W*) Large Sample Approx. w/ corr. for tied ranks	0.00517529
R6NYZ9	R6NYZ9_9FIRM	L-threonine 3-dehydrogenase	BN703_01656	Ruminococcus sp. CAG:55	NA	NA	oxidoreductase activity [GO:0016491]; zinc ion binding [GO:0008270]	oxidoreductase activity [GO:0016491]; zinc ion binding [GO:0008270]	GO:0008270; GO:0016491	VVVKIPG	(W*) Large Sample Approx. w/ corr. for tied ranks	0.0470448
R6NZB4	R6NZB4_9FIRM	Uncharacterized protein	BN703_00254	Ruminococcus sp. CAG:55	NA	NA	NA	NA	NA	VKLKPVK	(W*) Large Sample Approx. w/ corr. for tied ranks	0.0137607
R6P4R8	R6P4R8_9FIRM	DNA repair protein RecN (Recombination protein N)	BN703_01393	Ruminococcus sp. CAG:55	DNA recombination [GO:0006310]; DNA repair [GO:0006281]	NA	ATP binding [GO:0005524]; DNA recombination [GO:0006310]; DNA repair [GO:0006281]	ATP binding [GO:0005524]	GO:0005524; GO:0006281; GO:0006310	EKMASCYQEWK	(W*) Large Sample Approx. w/ corr. for tied ranks	0.013002
R6P7T9	R6P7T9_9FIRM	Collagenase and related proteases	BN703_01783	Ruminococcus sp. CAG:55	NA	NA	peptidase activity [GO:0008233]	peptidase activity [GO:0008233]	GO:0008233	SGVELYLVFPHIFRENAQEWFGRQFENFNR	(W*) Large Sample Approx. w/ corr. for tied ranks	0.0305705
R6Q0W5	R6Q0W5_9FIRM	Glycosyltransferase group 1 family protein	BN703_01346	Ruminococcus sp. CAG:55	NA	NA	glycosyltransferase activity [GO:0016757]	glycosyltransferase activity [GO:0016757]	GO:0016757	DNYDELKQAIFKVK	(W*) Large Sample Approx. w/ corr. for tied ranks	0.0305705
R6Q4A1	R6Q4A1_9FIRM	Holliday junction resolvase RecU	BN703_01805	Ruminococcus sp. CAG:55	DNA recombination [GO:0006310]; DNA repair [GO:0006281]	cytoplasm [GO:0005737]	cytoplasm [GO:0005737]; endonuclease activity [GO:0004519]; metal ion binding [GO:0046872]; nucleic acid binding [GO:0003676]; DNA recombination [GO:0006310]; DNA repair [GO:0006281]	endonuclease activity [GO:0004519]; metal ion binding [GO:0046872]; nucleic acid binding [GO:0003676]	GO:0003676; GO:0004519; GO:0005737; GO:0006281; GO:0006310; GO:0046872	MDFMEKFER	(W*) Large Sample Approx. w/ corr. for tied ranks	0.00190626
R6DNV8	R6DNV8_9FIRM	HATPase_c_5 domain-containing protein	BN710_00831	Ruminococcus sp. CAG:563	NA	integral component of membrane [GO:0016021]	integral component of membrane [GO:0016021]	NA	GO:0016021	LVGYETKKNK	(W*) Large Sample Approx. w/ corr. for tied ranks	0.045098
R6DR21	R6DR21_9FIRM	DUF2344 domain-containing protein	BN710_00051	Ruminococcus sp. CAG:563	NA	NA	NA	NA	NA	GHRKVMK	(W*) Large Sample Approx. w/ corr. for tied ranks	0.000196437
R6DU81	R6DU81_9FIRM	Uncharacterized protein	BN710_01467	Ruminococcus sp. CAG:563	NA	integral component of membrane [GO:0016021]	integral component of membrane [GO:0016021]	NA	GO:0016021	KKFLAILLSVIMLFTLGVAAFAEDGEK	(W*) Large Sample Approx. w/ corr. for tied ranks	0.0305705
R6DVE6	R6DVE6_9FIRM	"Aspartate carbamoyltransferase, EC 2.1.3.2 (Aspartate transcarbamylase, ATCase)"	pyrB BN710_01256	Ruminococcus sp. CAG:563	'de novo' pyrimidine nucleobase biosynthetic process [GO:0006207]; 'de novo' UMP biosynthetic process [GO:0044205]; cellular amino acid metabolic process [GO:0006520]	NA	amino acid binding [GO:0016597]; aspartate carbamoyltransferase activity [GO:0004070]; 'de novo' pyrimidine nucleobase biosynthetic process [GO:0006207]; 'de novo' UMP biosynthetic process [GO:0044205]; cellular amino acid metabolic process [GO:0006520]	amino acid binding [GO:0016597]; aspartate carbamoyltransferase activity [GO:0004070]	GO:0004070; GO:0006207; GO:0006520; GO:0016597; GO:0044205	FFNEEDYLR	(W*) Large Sample Approx. w/ corr. for tied ranks	0.0305705
R6E1U4	R6E1U4_9FIRM	"Asparagine--tRNA ligase, EC 6.1.1.22 (Asparaginyl-tRNA synthetase, AsnRS)"	asnS BN710_01118	Ruminococcus sp. CAG:563	asparaginyl-tRNA aminoacylation [GO:0006421]	cytoplasm [GO:0005737]	cytoplasm [GO:0005737]; asparagine-tRNA ligase activity [GO:0004816]; ATP binding [GO:0005524]; nucleic acid binding [GO:0003676]; asparaginyl-tRNA aminoacylation [GO:0006421]	asparagine-tRNA ligase activity [GO:0004816]; ATP binding [GO:0005524]; nucleic acid binding [GO:0003676]	GO:0003676; GO:0004816; GO:0005524; GO:0005737; GO:0006421	VVGTVVK	(W*) Large Sample Approx. w/ corr. for tied ranks	0.00166464
R6E7G6	R6E7G6_9FIRM	Uncharacterized protein	BN710_01662	Ruminococcus sp. CAG:563	NA	integral component of membrane [GO:0016021]	integral component of membrane [GO:0016021]	NA	GO:0016021	IVIVGAAALIVLAIIVVSVVVIAK	(W*) Large Sample Approx. w/ corr. for tied ranks	0.0359992
R6EF25	R6EF25_9FIRM	5-methylcytosine-specific restriction enzyme B	BN710_00125	Ruminococcus sp. CAG:563	NA	NA	ATP binding [GO:0005524]; ATP hydrolysis activity [GO:0016887]	ATP binding [GO:0005524]; ATP hydrolysis activity [GO:0016887]	GO:0005524; GO:0016887	RAIEDYKK	(W*) Large Sample Approx. w/ corr. for tied ranks	0.0305705
R6EFP9	R6EFP9_9FIRM	TIR domain-containing protein	BN710_01990	Ruminococcus sp. CAG:563	NAD catabolic process [GO:0019677]; nucleobase-containing small molecule biosynthetic process [GO:0034404]; signal transduction [GO:0007165]	integral component of membrane [GO:0016021]	integral component of membrane [GO:0016021]; NAD+ nucleosidase activity [GO:0003953]; NAD catabolic process [GO:0019677]; nucleobase-containing small molecule biosynthetic process [GO:0034404]; signal transduction [GO:0007165]	NAD+ nucleosidase activity [GO:0003953]	GO:0003953; GO:0007165; GO:0016021; GO:0019677; GO:0034404	IEQIQKDIIEISSKEEPFDVFICYK	(W*) Large Sample Approx. w/ corr. for tied ranks	0.0251003
R6EFS2	R6EFS2_9FIRM	Chromosome partition protein Smc	smc BN710_02010	Ruminococcus sp. CAG:563	chromosome condensation [GO:0030261]; DNA replication [GO:0006260]; sister chromatid cohesion [GO:0007062]	chromosome [GO:0005694]; cytoplasm [GO:0005737]	chromosome [GO:0005694]; cytoplasm [GO:0005737]; ATP binding [GO:0005524]; ATP hydrolysis activity [GO:0016887]; DNA binding [GO:0003677]; chromosome condensation [GO:0030261]; DNA replication [GO:0006260]; sister chromatid cohesion [GO:0007062]	ATP binding [GO:0005524]; ATP hydrolysis activity [GO:0016887]; DNA binding [GO:0003677]	GO:0003677; GO:0005524; GO:0005694; GO:0005737; GO:0006260; GO:0007062; GO:0016887; GO:0030261	RAINFLKEK	(W*) Large Sample Approx. w/ corr. for tied ranks	0.0130073
R6EKY2	R6EKY2_9FIRM	Putative alpha-1 2-mannosidase	BN710_00939	Ruminococcus sp. CAG:563	carbohydrate metabolic process [GO:0005975]	NA	carbohydrate binding [GO:0030246]; carbohydrate metabolic process [GO:0005975]	carbohydrate binding [GO:0030246]	GO:0005975; GO:0030246	LTYPEDR	(W*) Large Sample Approx. w/ corr. for tied ranks	0.00190626
R6ELB0	R6ELB0_9FIRM	Putative phage tail component domain protein	BN710_00982	Ruminococcus sp. CAG:563	NA	NA	NA	NA	NA	VIKILETK	(W*) Large Sample Approx. w/ corr. for tied ranks	0.0215431
R6T5Q0	R6T5Q0_9FIRM	Uncharacterized protein	BN714_01309	Ruminococcus sp. CAG:57	NA	NA	DNA binding [GO:0003677]; DNA strand exchange activity [GO:0000150]	DNA binding [GO:0003677]; DNA strand exchange activity [GO:0000150]	GO:0000150; GO:0003677	IISRLYEDNVIGKLSDER	(W*) Large Sample Approx. w/ corr. for tied ranks	0.0359992
R6U566	R6U566_9FIRM	Uncharacterized protein	BN714_01629	Ruminococcus sp. CAG:57	NA	NA	NA	NA	NA	AIKKTVTLK	(W*) Large Sample Approx. w/ corr. for tied ranks	0.045098
R6CEZ9	R6CEZ9_9FIRM	Uncharacterized protein	BN718_00203	Ruminococcus sp. CAG:579	NA	NA	NA	NA	NA	DDSDNDNDNCNYCSSIAAFFSESNSFDR	(W*) Large Sample Approx. w/ corr. for tied ranks	0.0329224
R6CF79	R6CF79_9FIRM	Uncharacterized protein	BN718_00290	Ruminococcus sp. CAG:579	NA	NA	metallopeptidase activity [GO:0008237]	metallopeptidase activity [GO:0008237]	GO:0008237	KPILVLK	(W*) Large Sample Approx.	0.00249691
R6CGH7	R6CGH7_9FIRM	"DNA gyrase subunit A, EC 5.6.2.2"	gyrA BN718_00927	Ruminococcus sp. CAG:579	DNA topological change [GO:0006265]; DNA-dependent DNA replication [GO:0006261]	chromosome [GO:0005694]; cytoplasm [GO:0005737]	chromosome [GO:0005694]; cytoplasm [GO:0005737]; ATP binding [GO:0005524]; DNA binding [GO:0003677]; DNA negative supercoiling activity [GO:0034335]; DNA topological change [GO:0006265]; DNA-dependent DNA replication [GO:0006261]	ATP binding [GO:0005524]; DNA binding [GO:0003677]; DNA negative supercoiling activity [GO:0034335]	GO:0003677; GO:0005524; GO:0005694; GO:0005737; GO:0006261; GO:0006265; GO:0034335	ARLIQSIAELHKDK	(W*) Large Sample Approx. w/ corr. for tied ranks	0.0137607
R6CKK6	R6CKK6_9FIRM	Binding-protein-dependent transport systems inner membrane component	BN718_00970	Ruminococcus sp. CAG:579	transmembrane transport [GO:0055085]	integral component of membrane [GO:0016021]; plasma membrane [GO:0005886]	integral component of membrane [GO:0016021]; plasma membrane [GO:0005886]; transmembrane transport [GO:0055085]	NA	GO:0005886; GO:0016021; GO:0055085	TALTVRRVIAYVVLILLVIISLLPFYLLIINATR	(W*) Large Sample Approx. w/ corr. for tied ranks	0.0305705
R6CLX5	R6CLX5_9FIRM	Putative mRNA interferase YoeB	BN718_01252	Ruminococcus sp. CAG:579	RNA catabolic process [GO:0006401]	NA	endonuclease activity [GO:0004519]; RNA catabolic process [GO:0006401]	endonuclease activity [GO:0004519]	GO:0004519; GO:0006401	LLKDIDR	(W*) Large Sample Approx. w/ corr. for tied ranks	0.00632178
R6CM95	R6CM95_9FIRM	Uncharacterized protein	BN718_01337	Ruminococcus sp. CAG:579	NA	integral component of membrane [GO:0016021]	integral component of membrane [GO:0016021]	NA	GO:0016021	KIVIIVLSAIFALLIIVIVLLFITK	(W*) Large Sample Approx. w/ corr. for tied ranks	0.00517529
R6CMY6	R6CMY6_9FIRM	Guanylate cyclase	BN718_00192	Ruminococcus sp. CAG:579	regulation of nitrogen utilization [GO:0006808]	integral component of membrane [GO:0016021]	integral component of membrane [GO:0016021]; ammonium transmembrane transporter activity [GO:0008519]; enzyme regulator activity [GO:0030234]; regulation of nitrogen utilization [GO:0006808]	ammonium transmembrane transporter activity [GO:0008519]; enzyme regulator activity [GO:0030234]	GO:0006808; GO:0008519; GO:0016021; GO:0030234	LLPKVKAEIVVSK	(W*) Large Sample Approx. w/ corr. for tied ranks	0.000103013
R6CRS4	R6CRS4_9FIRM	Uncharacterized protein	BN718_00199	Ruminococcus sp. CAG:579	NA	NA	NA	NA	NA	EKKEPPK	(W*) Large Sample Approx. w/ corr. for tied ranks	0.0305705
R6D345	R6D345_9FIRM	RNA polymerase sigma-24 subunit ECF subfamily	BN718_01046	Ruminococcus sp. CAG:579	"DNA-templated transcription, initiation [GO:0006352]; response to stimulus [GO:0050896]"	cytoplasm [GO:0005737]	"cytoplasm [GO:0005737]; DNA binding [GO:0003677]; sigma factor activity [GO:0016987]; DNA-templated transcription, initiation [GO:0006352]; response to stimulus [GO:0050896]"	DNA binding [GO:0003677]; sigma factor activity [GO:0016987]	GO:0003677; GO:0005737; GO:0006352; GO:0016987; GO:0050896	RVNIGNG	(W*) Large Sample Approx. w/ corr. for tied ranks	0.013002
R6D6H0	R6D6H0_9FIRM	Transcriptional regulator AraC family	BN718_01767	Ruminococcus sp. CAG:579	NA	NA	DNA-binding transcription factor activity [GO:0003700]; sequence-specific DNA binding [GO:0043565]	DNA-binding transcription factor activity [GO:0003700]; sequence-specific DNA binding [GO:0043565]	GO:0003700; GO:0043565	ARIEMTSTEYR	(W*) Large Sample Approx. w/ corr. for tied ranks	0.036847
R7MIR4	R7MIR4_9FIRM	Fe-S oxidoreductase	BN739_00972	Ruminococcus sp. CAG:624	NA	NA	catalytic activity [GO:0003824]; iron-sulfur cluster binding [GO:0051536]; metal ion binding [GO:0046872]	catalytic activity [GO:0003824]; iron-sulfur cluster binding [GO:0051536]; metal ion binding [GO:0046872]	GO:0003824; GO:0046872; GO:0051536	GCKFDSWSEHYKYDK	(W*) Large Sample Approx. w/ corr. for tied ranks	0.0305705
R7MKB6	R7MKB6_9FIRM	Uncharacterized protein	BN739_00768	Ruminococcus sp. CAG:624	NA	NA	NA	NA	NA	CGLACCLCSQNESCAGCNSGECPDK	(W*) Large Sample Approx. w/ corr. for tied ranks	0.013002
R7MLA2	R7MLA2_9FIRM	Uncharacterized protein	BN739_00003	Ruminococcus sp. CAG:624	NA	NA	NA	NA	NA	VKLILVK	(W*) Large Sample Approx. w/ corr. for tied ranks	0.0305764
R7MLD0	R7MLD0_9FIRM	Superfamily II DNA and RNA helicases	BN739_01483	Ruminococcus sp. CAG:624	NA	NA	"ATP binding [GO:0005524]; ATP hydrolysis activity [GO:0016887]; ATP-dependent activity, acting on DNA [GO:0008094]; nucleic acid binding [GO:0003676]; RNA helicase activity [GO:0003724]"	"ATP binding [GO:0005524]; ATP hydrolysis activity [GO:0016887]; ATP-dependent activity, acting on DNA [GO:0008094]; nucleic acid binding [GO:0003676]; RNA helicase activity [GO:0003724]"	GO:0003676; GO:0003724; GO:0005524; GO:0008094; GO:0016887	QIHELKRGSNIVVGTPGR	(W*) Large Sample Approx. w/ corr. for tied ranks	0.0305705
R7MLL7	R7MLL7_9FIRM	TrkA N-terminal domain protein	BN739_00828	Ruminococcus sp. CAG:624	potassium ion transport [GO:0006813]	NA	cation transmembrane transporter activity [GO:0008324]; potassium ion transport [GO:0006813]	cation transmembrane transporter activity [GO:0008324]	GO:0006813; GO:0008324	FGRHLAK	(W*) Large Sample Approx. w/ corr. for tied ranks	0.0235199
R7MM56	R7MM56_9FIRM	Uncharacterized protein	BN739_01436	Ruminococcus sp. CAG:624	NA	NA	NA	NA	NA	SMGSISSPK	(W*) Large Sample Approx. w/ corr. for tied ranks	0.000642885
R7MMM5	R7MMM5_9FIRM	Uncharacterized protein	BN739_01393	Ruminococcus sp. CAG:624	NA	NA	NA	NA	NA	KIIVILFYIVLIAYAVKR	(W*) Large Sample Approx. w/ corr. for tied ranks	0.0150301
R7MMW8	R7MMW8_9FIRM	TrpR-related protein YerC/YecD	BN739_01047	Ruminococcus sp. CAG:624	NA	NA	DNA-binding transcription factor activity [GO:0003700]; sequence-specific DNA binding [GO:0043565]	DNA-binding transcription factor activity [GO:0003700]; sequence-specific DNA binding [GO:0043565]	GO:0003700; GO:0043565	LKSKNLL	(W*) Large Sample Approx. w/ corr. for tied ranks	0.0305705
R7MNZ9	R7MNZ9_9FIRM	Uncharacterized protein	BN739_01415	Ruminococcus sp. CAG:624	NA	integral component of membrane [GO:0016021]	integral component of membrane [GO:0016021]	NA	GO:0016021	GFLILKPVIVVLFFILIILTLIVNILFSK	(W*) Large Sample Approx. w/ corr. for tied ranks	0.000362059
R7MPX3	R7MPX3_9FIRM	Uncharacterized protein	BN739_00107	Ruminococcus sp. CAG:624	NA	integral component of membrane [GO:0016021]	integral component of membrane [GO:0016021]	NA	GO:0016021	QNQPVKK	(W*) Large Sample Approx. w/ corr. for tied ranks	0.000642885
R7MQZ1	R7MQZ1_9FIRM	"Ribosomal RNA small subunit methyltransferase H, EC 2.1.1.199 (16S rRNA m(4)C1402 methyltransferase) (rRNA (cytosine-N(4)-)-methyltransferase RsmH)"	rsmH BN739_01644	Ruminococcus sp. CAG:624	rRNA base methylation [GO:0070475]	cytoplasm [GO:0005737]	cytoplasm [GO:0005737]; rRNA (cytosine-N4-)-methyltransferase activity [GO:0071424]; rRNA base methylation [GO:0070475]	rRNA (cytosine-N4-)-methyltransferase activity [GO:0071424]	GO:0005737; GO:0070475; GO:0071424	ARELSPVK	(W*) Large Sample Approx. w/ corr. for tied ranks	0.00863852
R7MR09	R7MR09_9FIRM	Uncharacterized protein	BN739_00291	Ruminococcus sp. CAG:624	NA	integral component of membrane [GO:0016021]; plasma membrane [GO:0005886]	integral component of membrane [GO:0016021]; plasma membrane [GO:0005886]	NA	GO:0005886; GO:0016021	CIVSGRPKIIISNGVINQK	(W*) Large Sample Approx. w/ corr. for tied ranks	0.0130512
R7MRW6	R7MRW6_9FIRM	Methylglyoxal synthase	BN739_01841	Ruminococcus sp. CAG:624	methylglyoxal biosynthetic process [GO:0019242]	NA	methylglyoxal synthase activity [GO:0008929]; methylglyoxal biosynthetic process [GO:0019242]	methylglyoxal synthase activity [GO:0008929]	GO:0008929; GO:0019242	EIGNPTI	(W*) Large Sample Approx. w/ corr. for tied ranks	0.0305705
R7MRY6	R7MRY6_9FIRM	Uncharacterized protein	BN739_01851	Ruminococcus sp. CAG:624	NA	integral component of membrane [GO:0016021]	integral component of membrane [GO:0016021]; metal ion binding [GO:0046872]	metal ion binding [GO:0046872]	GO:0016021; GO:0046872	EFQQGDDVVVCPECGTPYHR	(W*) Large Sample Approx. w/ corr. for tied ranks	0.0305705
R7MSE6	R7MSE6_9FIRM	Bac_transf domain-containing protein	BN739_01917	Ruminococcus sp. CAG:624	NA	integral component of membrane [GO:0016021]	integral component of membrane [GO:0016021]	NA	GO:0016021	LILKTFKVIVTK	(W*) Large Sample Approx. w/ corr. for tied ranks	0.0305705
R7MST8	R7MST8_9FIRM	Peptidase M22 glycoprotease	BN739_00221	Ruminococcus sp. CAG:624	tRNA threonylcarbamoyladenosine modification [GO:0002949]	NA	peptidase activity [GO:0008233]; tRNA threonylcarbamoyladenosine modification [GO:0002949]	peptidase activity [GO:0008233]	GO:0002949; GO:0008233	DLENKLKNA	(W*) Large Sample Approx. w/ corr. for tied ranks	0.0305705
R5Q041	R5Q041_9FIRM	Uncharacterized protein	BN766_00733	Ruminococcus sp. CAG:724	NA	NA	NA	NA	NA	DISRTIVICHFGYISRR	(W*) Large Sample Approx. w/ corr. for tied ranks	0.0305705
R5Q2M9	R5Q2M9_9FIRM	MmcQ protein	BN766_01538	Ruminococcus sp. CAG:724	NA	NA	NA	NA	NA	KWFALVMKVPK	(W*) Large Sample Approx. w/ corr. for tied ranks	0.0359992
R5QDX0	R5QDX0_9FIRM	"Alpha-L-rhamnosidase, EC 3.2.1.40"	BN766_01395	Ruminococcus sp. CAG:724	carbohydrate metabolic process [GO:0005975]	NA	alpha-L-rhamnosidase activity [GO:0030596]; carbohydrate metabolic process [GO:0005975]	alpha-L-rhamnosidase activity [GO:0030596]	GO:0005975; GO:0030596	INAAMPR	(W*) Large Sample Approx. w/ corr. for tied ranks	0.013002
R5QE82	R5QE82_9FIRM	Cadmium-exporting ATPase	BN766_01475	Ruminococcus sp. CAG:724	NA	integral component of membrane [GO:0016021]; plasma membrane [GO:0005886]	integral component of membrane [GO:0016021]; plasma membrane [GO:0005886]; ATP binding [GO:0005524]; ATP hydrolysis activity [GO:0016887]; ATPase-coupled cation transmembrane transporter activity [GO:0019829]; metal ion binding [GO:0046872]	ATP binding [GO:0005524]; ATP hydrolysis activity [GO:0016887]; ATPase-coupled cation transmembrane transporter activity [GO:0019829]; metal ion binding [GO:0046872]	GO:0005524; GO:0005886; GO:0016021; GO:0016887; GO:0019829; GO:0046872	CSCDACGHDEHEHEHR	(W*) Large Sample Approx. w/ corr. for tied ranks	0.00517529
R5QF98	R5QF98_9FIRM	Serine-type D-Ala-D-Ala carboxypeptidase	BN766_00352	Ruminococcus sp. CAG:724	NA	NA	serine-type D-Ala-D-Ala carboxypeptidase activity [GO:0009002]	serine-type D-Ala-D-Ala carboxypeptidase activity [GO:0009002]	GO:0009002	LLVNHNR	(W*) Large Sample Approx. w/ corr. for tied ranks	0.0305705
R5QFF7	R5QFF7_9FIRM	"Cysteine--tRNA ligase, EC 6.1.1.16 (Cysteinyl-tRNA synthetase, CysRS)"	cysS BN766_00410	Ruminococcus sp. CAG:724	cysteinyl-tRNA aminoacylation [GO:0006423]	cytoplasm [GO:0005737]	cytoplasm [GO:0005737]; ATP binding [GO:0005524]; cysteine-tRNA ligase activity [GO:0004817]; zinc ion binding [GO:0008270]; cysteinyl-tRNA aminoacylation [GO:0006423]	ATP binding [GO:0005524]; cysteine-tRNA ligase activity [GO:0004817]; zinc ion binding [GO:0008270]	GO:0004817; GO:0005524; GO:0005737; GO:0006423; GO:0008270	KVSSLGRDGEVDK	(W*) Large Sample Approx. w/ corr. for tied ranks	0.0305705
R5QFM5	R5QFM5_9FIRM	ABC transporter ATP-binding protein	BN766_00927	Ruminococcus sp. CAG:724	NA	NA	ATP binding [GO:0005524]	ATP binding [GO:0005524]	GO:0005524	SSAHGFR	(W*) Large Sample Approx. w/ corr. for tied ranks	0.0359992
R5QG50	R5QG50_9FIRM	"DNA-directed RNA polymerase subunit beta, RNAP subunit beta, EC 2.7.7.6 (RNA polymerase subunit beta) (Transcriptase subunit beta)"	rpoB BN766_01060	Ruminococcus sp. CAG:724	"transcription, DNA-templated [GO:0006351]"	NA	"DNA binding [GO:0003677]; DNA-directed 5'-3' RNA polymerase activity [GO:0003899]; ribonucleoside binding [GO:0032549]; transcription, DNA-templated [GO:0006351]"	DNA binding [GO:0003677]; DNA-directed 5'-3' RNA polymerase activity [GO:0003899]; ribonucleoside binding [GO:0032549]	GO:0003677; GO:0003899; GO:0006351; GO:0032549	ALVAEKIAEK	(W*) Large Sample Approx. w/ corr. for tied ranks	0.0305705
R5QIZ2	R5QIZ2_9FIRM	"Pseudouridine synthase, EC 5.4.99.-"	BN766_00433	Ruminococcus sp. CAG:724	enzyme-directed rRNA pseudouridine synthesis [GO:0000455]	NA	RNA binding [GO:0003723]; rRNA pseudouridine synthase activity [GO:0120159]; enzyme-directed rRNA pseudouridine synthesis [GO:0000455]	RNA binding [GO:0003723]; rRNA pseudouridine synthase activity [GO:0120159]	GO:0000455; GO:0003723; GO:0120159	KAAKSGR	(W*) Large Sample Approx. w/ corr. for tied ranks	0.0223109
A0A1Q6U585	A0A1Q6U585_9FIRM	GGDEF domain-containing protein	BHW51_00895	Ruminococcus sp. CAG:9-related_41_34	NA	NA	NA	NA	NA	GLSIPVR	(W*) Large Sample Approx. w/ corr. for tied ranks	0.013002
A0A1Q6U6G6	A0A1Q6U6G6_9FIRM	Sulfate ABC transporter permease subunit CysW	BHW51_00425	Ruminococcus sp. CAG:9-related_41_34	NA	integral component of membrane [GO:0016021]; plasma membrane [GO:0005886]	integral component of membrane [GO:0016021]; plasma membrane [GO:0005886]; ABC-type sulfate transporter activity [GO:0015419]	ABC-type sulfate transporter activity [GO:0015419]	GO:0005886; GO:0015419; GO:0016021	KLLTTLIDLPVTISPVIAGLIFLLIFGRQSPVYFFFMK	(W*) Large Sample Approx. w/ corr. for tied ranks	0.0305705
A0A1Q6U6V8	A0A1Q6U6V8_9FIRM	"Lysine--tRNA ligase, EC 6.1.1.6"	BHW51_00270	Ruminococcus sp. CAG:9-related_41_34	lysyl-tRNA aminoacylation [GO:0006430]	cytoplasm [GO:0005737]	cytoplasm [GO:0005737]; ATP binding [GO:0005524]; lysine-tRNA ligase activity [GO:0004824]; metal ion binding [GO:0046872]; nucleic acid binding [GO:0003676]; lysyl-tRNA aminoacylation [GO:0006430]	ATP binding [GO:0005524]; lysine-tRNA ligase activity [GO:0004824]; metal ion binding [GO:0046872]; nucleic acid binding [GO:0003676]	GO:0003676; GO:0004824; GO:0005524; GO:0005737; GO:0006430; GO:0046872	HNPEFTLMELYQAYTDYEGMMELTESMFRYLAEK	(W*) Large Sample Approx. w/ corr. for tied ranks	0.0305705
A0A5R9MIG7	A0A5R9MIG7_9FIRM	SAM-dependent DNA methyltransferase	FFK04_05460	Ruminococcus sp. KGMB03662	DNA restriction-modification system [GO:0009307]	NA	DNA binding [GO:0003677]; N-methyltransferase activity [GO:0008170]; site-specific DNA-methyltransferase (adenine-specific) activity [GO:0009007]; DNA restriction-modification system [GO:0009307]	DNA binding [GO:0003677]; N-methyltransferase activity [GO:0008170]; site-specific DNA-methyltransferase (adenine-specific) activity [GO:0009007]	GO:0003677; GO:0008170; GO:0009007; GO:0009307	LLTLAKR	(W*) Large Sample Approx. w/ corr. for tied ranks	0.00425975
A0A5R9MKU3	A0A5R9MKU3_9FIRM	Uncharacterized protein	FFK04_06085	Ruminococcus sp. KGMB03662	NA	integral component of membrane [GO:0016021]	integral component of membrane [GO:0016021]	NA	GO:0016021	FFSKLLTLLK	(W*) Large Sample Approx. w/ corr. for tied ranks	0.0305705
A0A416GLQ4	A0A416GLQ4_9FIRM	ATP-binding protein	DXA48_19480	Ruminococcus sp. OF02-6	NA	NA	ATP binding [GO:0005524]	ATP binding [GO:0005524]	GO:0005524	LRKIMLLR	(W*) Large Sample Approx. w/ corr. for tied ranks	0.013002
A0A416GRW2	A0A416GRW2_9FIRM	DUF4203 domain-containing protein	DXA48_16790	Ruminococcus sp. OF02-6	positive regulation of canonical Wnt signaling pathway [GO:0090263]	integral component of membrane [GO:0016021]	integral component of membrane [GO:0016021]; positive regulation of canonical Wnt signaling pathway [GO:0090263]	NA	GO:0016021; GO:0090263	DRYDEDDDDDEEEDDDDGALPEEIR	(W*) Large Sample Approx. w/ corr. for tied ranks	0.0277727
A0A416GZV6	A0A416GZV6_9FIRM	Uncharacterized protein	DXA48_10285	Ruminococcus sp. OF02-6	NA	NA	NA	NA	NA	VIFEQAILNYQKR	(W*) Large Sample Approx. w/ corr. for tied ranks	0.0305705
A0A416H0E2	A0A416H0E2_9FIRM	Uncharacterized protein	DXA48_10720	Ruminococcus sp. OF02-6	NA	NA	NA	NA	NA	LKNKVEEYR	(W*) Large Sample Approx. w/ corr. for tied ranks	0.0305705
A0A416H657	A0A416H657_9FIRM	"Stage 0 sporulation protein A homolog, EC 2.7.13.3"	DXA48_01730	Ruminococcus sp. OF02-6	NA	NA	phosphorelay sensor kinase activity [GO:0000155]	phosphorelay sensor kinase activity [GO:0000155]	GO:0000155	GTGLGMPIVKK	(W*) Large Sample Approx. w/ corr. for tied ranks	0.00190626
A0A374LD91	A0A374LD91_9FIRM	6-phospho-alpha-glucosidase	DXA86_13175	Ruminococcus sp. OF05-2BH	carbohydrate metabolic process [GO:0005975]	NA	"hydrolase activity, hydrolyzing O-glycosyl compounds [GO:0004553]; metal ion binding [GO:0046872]; oxidoreductase activity, acting on the CH-OH group of donors, NAD or NADP as acceptor [GO:0016616]; carbohydrate metabolic process [GO:0005975]"	"hydrolase activity, hydrolyzing O-glycosyl compounds [GO:0004553]; metal ion binding [GO:0046872]; oxidoreductase activity, acting on the CH-OH group of donors, NAD or NADP as acceptor [GO:0016616]"	GO:0004553; GO:0005975; GO:0016616; GO:0046872	ILDELIEANK	(W*) Large Sample Approx. w/ corr. for tied ranks	0.0305705
A0A374LEZ0	A0A374LEZ0_9FIRM	Stage 0 sporulation protein A homolog	DXA86_13920	Ruminococcus sp. OF05-2BH	phosphorelay signal transduction system [GO:0000160]	NA	DNA binding [GO:0003677]; phosphorelay signal transduction system [GO:0000160]	DNA binding [GO:0003677]	GO:0000160; GO:0003677	MISEQYCSMEDTFYVGE	(W*) Large Sample Approx. w/ corr. for tied ranks	0.0305705
A0A374LF60	A0A374LF60_9FIRM	Uncharacterized protein	DXA86_09540	Ruminococcus sp. OF05-2BH	NA	NA	NA	NA	NA	KYALGFR	(W*) Large Sample Approx. w/ corr. for tied ranks	0.0305705
A0A374LGM7	A0A374LGM7_9FIRM	Uncharacterized protein	DXA86_09245	Ruminococcus sp. OF05-2BH	NA	NA	NA	NA	NA	KIIALLYKK	(W*) Large Sample Approx. w/ corr. for tied ranks	0.00517529
A0A374LHU3	A0A374LHU3_9FIRM	Uncharacterized protein	DXA86_07915	Ruminococcus sp. OF05-2BH	quorum sensing [GO:0009372]	integral component of membrane [GO:0016021]; plasma membrane [GO:0005886]	integral component of membrane [GO:0016021]; plasma membrane [GO:0005886]; peptidase activity [GO:0008233]; quorum sensing [GO:0009372]	peptidase activity [GO:0008233]	GO:0005886; GO:0008233; GO:0009372; GO:0016021	MVLILIIGSLLGKTIQGLIIIFPFMFIRK	(W*) Large Sample Approx. w/ corr. for tied ranks	0.0305705
A0A3A6GFJ4	A0A3A6GFJ4_9FIRM	Polysacc_synt_C domain-containing protein	DXB17_14765	Ruminococcus sp. OM02-16LB	NA	integral component of membrane [GO:0016021]; plasma membrane [GO:0005886]	integral component of membrane [GO:0016021]; plasma membrane [GO:0005886]	NA	GO:0005886; GO:0016021	FITIKYSWFLLVYVVSNILLQTFSSIVR	(W*) Large Sample Approx. w/ corr. for tied ranks	0.0305705
A0A3A6GUS1	A0A3A6GUS1_9FIRM	FeoB-associated Cys-rich membrane protein	DXB17_08535	Ruminococcus sp. OM02-16LB	NA	integral component of membrane [GO:0016021]	integral component of membrane [GO:0016021]	NA	GO:0016021	GTLIVGAILVLIVGLIIK	(W*) Large Sample Approx.	0.000212183
A0A3A6H2W4	A0A3A6H2W4_9FIRM	SDR family oxidoreductase	DXB17_11835	Ruminococcus sp. OM02-16LB	steroid metabolic process [GO:0008202]	NA	oxidoreductase activity [GO:0016491]; steroid metabolic process [GO:0008202]	oxidoreductase activity [GO:0016491]	GO:0008202; GO:0016491	ENHEVYGFDKNISSIQHPKYTHFCLDIR	(W*) Large Sample Approx. w/ corr. for tied ranks	0.0166262
A0A374KER0	A0A374KER0_9FIRM	N-acetylmuramoyl-L-alanine amidase	DXB52_14835	Ruminococcus sp. OM04-4AA	peptidoglycan catabolic process [GO:0009253]	NA	N-acetylmuramoyl-L-alanine amidase activity [GO:0008745]; peptidoglycan binding [GO:0042834]; peptidoglycan catabolic process [GO:0009253]	N-acetylmuramoyl-L-alanine amidase activity [GO:0008745]; peptidoglycan binding [GO:0042834]	GO:0008745; GO:0009253; GO:0042834	LLNELTELNFPAVLTEGDGLFRVTVGEYDTLDEAVKMER	(W*) Large Sample Approx. w/ corr. for tied ranks	0.0305705
A0A374KMV2	A0A374KMV2_9FIRM	Cof-type HAD-IIB family hydrolase	DXB52_13120	Ruminococcus sp. OM04-4AA	NA	NA	phosphatase activity [GO:0016791]	phosphatase activity [GO:0016791]	GO:0016791	MLHHEYDMIK	(W*) Large Sample Approx. w/ corr. for tied ranks	0.0305705
A0A374KYW3	A0A374KYW3_9FIRM	Class B sortase	DXB52_07700	Ruminococcus sp. OM04-4AA	NA	integral component of membrane [GO:0016021]	integral component of membrane [GO:0016021]; hydrolase activity [GO:0016787]	hydrolase activity [GO:0016787]	GO:0016021; GO:0016787	VTKEKLIL	(W*) Large Sample Approx. w/ corr. for tied ranks	0.00190936
A0A374L9B1	A0A374L9B1_9FIRM	Putative fluoride ion transporter CrcB	crcB DXB52_02905	Ruminococcus sp. OM04-4AA	NA	integral component of plasma membrane [GO:0005887]	integral component of plasma membrane [GO:0005887]; fluoride transmembrane transporter activity [GO:1903425]	fluoride transmembrane transporter activity [GO:1903425]	GO:0005887; GO:1903425	KDWNPQLILFLK	(W*) Large Sample Approx. w/ corr. for tied ranks	0.00517529
A0A417SVY0	A0A417SVY0_9FIRM	"Site-specific DNA-methyltransferase (adenine-specific), EC 2.1.1.72"	pglX DXB59_16360	Ruminococcus sp. OM05-10BH	NA	NA	DNA binding [GO:0003677]; site-specific DNA-methyltransferase (adenine-specific) activity [GO:0009007]	DNA binding [GO:0003677]; site-specific DNA-methyltransferase (adenine-specific) activity [GO:0009007]	GO:0003677; GO:0009007	KFKILAPIK	(W*) Large Sample Approx. w/ corr. for tied ranks	0.0305705
A0A417SWP9	A0A417SWP9_9FIRM	Cell division ATP-binding protein FtsE	ftsE DXB59_15760	Ruminococcus sp. OM05-10BH	cell cycle [GO:0007049]; cell division [GO:0051301]	plasma membrane [GO:0005886]	plasma membrane [GO:0005886]; ATP binding [GO:0005524]; ATP hydrolysis activity [GO:0016887]; cell cycle [GO:0007049]; cell division [GO:0051301]	ATP binding [GO:0005524]; ATP hydrolysis activity [GO:0016887]	GO:0005524; GO:0005886; GO:0007049; GO:0016887; GO:0051301	IIKQKVPAALSLVGLAQK	(W*) Large Sample Approx. w/ corr. for tied ranks	0.0305705
A0A417SZC3	A0A417SZC3_9FIRM	ATP synthase subunit F	DXB59_14355	Ruminococcus sp. OM05-10BH	NA	NA	"proton-transporting ATPase activity, rotational mechanism [GO:0046961]"	"proton-transporting ATPase activity, rotational mechanism [GO:0046961]"	GO:0046961	HGTGRRK	(W*) Large Sample Approx. w/ corr. for tied ranks	0.00105582
A0A417T359	A0A417T359_9FIRM	Uncharacterized protein	DXB59_13275	Ruminococcus sp. OM05-10BH	NA	integral component of membrane [GO:0016021]	integral component of membrane [GO:0016021]	NA	GO:0016021	RALSLMIIR	(W*) Large Sample Approx. w/ corr. for tied ranks	0.0305705
A0A417T9F7	A0A417T9F7_9FIRM	Uncharacterized protein	DXB59_11160	Ruminococcus sp. OM05-10BH	NA	NA	NA	NA	NA	HYYDLYCMAKSPIKEK	(W*) Large Sample Approx. w/ corr. for tied ranks	0.00974912
A0A417TD03	A0A417TD03_9FIRM	Uncharacterized protein	DXB59_08680	Ruminococcus sp. OM05-10BH	NA	integral component of membrane [GO:0016021]	integral component of membrane [GO:0016021]	NA	GO:0016021	GYNSTGT	(W*) Large Sample Approx. w/ corr. for tied ranks	0.00259872
A0A417TF85	A0A417TF85_9FIRM	Patatin family protein	DXB59_08345	Ruminococcus sp. OM05-10BH	lipid metabolic process [GO:0006629]	NA	lipid metabolic process [GO:0006629]	NA	GO:0006629	KIIVILTR	(W*) Large Sample Approx. w/ corr. for tied ranks	0.00490278
A0A417TFB1	A0A417TFB1_9FIRM	Uncharacterized protein	DXB59_06205	Ruminococcus sp. OM05-10BH	NA	NA	NA	NA	NA	RAEEYCK	(W*) Large Sample Approx. w/ corr. for tied ranks	0.0305705
A0A417TFQ4	A0A417TFQ4_9FIRM	APH domain-containing protein	DXB59_06635	Ruminococcus sp. OM05-10BH	NA	NA	NA	NA	NA	IVPKLIL	(W*) Large Sample Approx. w/ corr. for tied ranks	0.0124481
A0A417THP9	A0A417THP9_9FIRM	Uncharacterized protein	DXB59_04515	Ruminococcus sp. OM05-10BH	NA	NA	NA	NA	NA	IILLLAICK	(W*) Large Sample Approx.	0.00193973
A0A417THU6	A0A417THU6_9FIRM	ABC transporter substrate-binding protein	DXB59_04225	Ruminococcus sp. OM05-10BH	sulfur compound metabolic process [GO:0006790]	NA	sulfur compound metabolic process [GO:0006790]	NA	GO:0006790	VIQPQFK	(W*) Large Sample Approx. w/ corr. for tied ranks	0.013002
A0A417TJK5	A0A417TJK5_9FIRM	Acyltransferase	DXB59_01745	Ruminococcus sp. OM05-10BH	NA	integral component of membrane [GO:0016021]	"integral component of membrane [GO:0016021]; acyltransferase activity, transferring groups other than amino-acyl groups [GO:0016747]"	"acyltransferase activity, transferring groups other than amino-acyl groups [GO:0016747]"	GO:0016021; GO:0016747	KIPVLKYIVP	(W*) Large Sample Approx. w/ corr. for tied ranks	0.0413429
A0A417TJW0	A0A417TJW0_9FIRM	"DNA helicase, EC 3.6.4.12"	DXB59_01750	Ruminococcus sp. OM05-10BH	NA	NA	ATP binding [GO:0005524]; ATP hydrolysis activity [GO:0016887]; DNA binding [GO:0003677]; DNA helicase activity [GO:0003678]	ATP binding [GO:0005524]; ATP hydrolysis activity [GO:0016887]; DNA binding [GO:0003677]; DNA helicase activity [GO:0003678]	GO:0003677; GO:0003678; GO:0005524; GO:0016887	ARYEKMLDSPFFGR	(W*) Large Sample Approx. w/ corr. for tied ranks	0.0305705
A0A417TLB2	A0A417TLB2_9FIRM	"Uroporphyrinogen-III C-methyltransferase, EC 2.1.1.107"	cobA DXB59_00820	Ruminococcus sp. OM05-10BH	methylation [GO:0032259]; siroheme biosynthetic process [GO:0019354]	NA	uroporphyrin-III C-methyltransferase activity [GO:0004851]; uroporphyrinogen-III synthase activity [GO:0004852]; methylation [GO:0032259]; siroheme biosynthetic process [GO:0019354]	uroporphyrin-III C-methyltransferase activity [GO:0004851]; uroporphyrinogen-III synthase activity [GO:0004852]	GO:0004851; GO:0004852; GO:0019354; GO:0032259	ADHHLVPQK	(W*) Large Sample Approx. w/ corr. for tied ranks	0.0211011
A0A417TLG4	A0A417TLG4_9FIRM	"Asparagine synthase (Glutamine-hydrolyzing), EC 6.3.5.4"	asnB DXB59_00950	Ruminococcus sp. OM05-10BH	asparagine biosynthetic process [GO:0006529]; glutamine metabolic process [GO:0006541]	NA	asparagine synthase (glutamine-hydrolyzing) activity [GO:0004066]; ATP binding [GO:0005524]; asparagine biosynthetic process [GO:0006529]; glutamine metabolic process [GO:0006541]	asparagine synthase (glutamine-hydrolyzing) activity [GO:0004066]; ATP binding [GO:0005524]	GO:0004066; GO:0005524; GO:0006529; GO:0006541	KKILQLLEEHK	(W*) Large Sample Approx. w/ corr. for tied ranks	0.0305705
A0A417TM17	A0A417TM17_9FIRM	Uncharacterized protein	DXB59_00260	Ruminococcus sp. OM05-10BH	DNA integration [GO:0015074]; DNA recombination [GO:0006310]	NA	DNA binding [GO:0003677]; DNA integration [GO:0015074]; DNA recombination [GO:0006310]	DNA binding [GO:0003677]	GO:0003677; GO:0006310; GO:0015074	LVSEYIKR	(W*) Large Sample Approx. w/ corr. for tied ranks	0.00926024
A0A417TMP1	A0A417TMP1_9FIRM	Glutamine synthetase type III	DXB59_01245	Ruminococcus sp. OM05-10BH	nitrogen compound metabolic process [GO:0006807]	NA	glutamate-ammonia ligase activity [GO:0004356]; nitrogen compound metabolic process [GO:0006807]	glutamate-ammonia ligase activity [GO:0004356]	GO:0004356; GO:0006807	ALPGLNKDATDRNR	(W*) Large Sample Approx. w/ corr. for tied ranks	0.013002
A0A417RW37	A0A417RW37_9FIRM	Beta-galactosidase	DXB74_17270	Ruminococcus sp. OM05-7	carbohydrate metabolic process [GO:0005975]	NA	beta-galactosidase activity [GO:0004565]; carbohydrate metabolic process [GO:0005975]	beta-galactosidase activity [GO:0004565]	GO:0004565; GO:0005975	EKGLNPAK	(W*) Large Sample Approx. w/ corr. for tied ranks	0.00517529
A0A417S6Y2	A0A417S6Y2_9FIRM	Sugar ABC transporter permease YjfF	DXB74_10800	Ruminococcus sp. OM05-7	NA	integral component of membrane [GO:0016021]; plasma membrane [GO:0005886]	integral component of membrane [GO:0016021]; plasma membrane [GO:0005886]; transmembrane transporter activity [GO:0022857]	transmembrane transporter activity [GO:0022857]	GO:0005886; GO:0016021; GO:0022857	FIPAYIPPTVVIAVIVVIIIAVLLK	(W*) Large Sample Approx. w/ corr. for tied ranks	0.013002
A0A417S9R1	A0A417S9R1_9FIRM	"Histidine kinase, EC 2.7.13.3"	DXB74_07890	Ruminococcus sp. OM05-7	NA	integral component of membrane [GO:0016021]	integral component of membrane [GO:0016021]; phosphorelay sensor kinase activity [GO:0000155]	phosphorelay sensor kinase activity [GO:0000155]	GO:0000155; GO:0016021	TLTSDPK	(W*) Large Sample Approx. w/ corr. for tied ranks	0.013002
A0A417SAY6	A0A417SAY6_9FIRM	Uncharacterized protein	DXB74_06555	Ruminococcus sp. OM05-7	NA	integral component of membrane [GO:0016021]	integral component of membrane [GO:0016021]	NA	GO:0016021	KNQINPK	(W*) Large Sample Approx. w/ corr. for tied ranks	0.045098
A0A417SC02	A0A417SC02_9FIRM	Toxic anion resistance protein	DXB74_06865	Ruminococcus sp. OM05-7	NA	NA	NA	NA	NA	EEVLPKK	(W*) Large Sample Approx. w/ corr. for tied ranks	0.033273
A0A417SCQ4	A0A417SCQ4_9FIRM	Uncharacterized protein	DXB74_05240	Ruminococcus sp. OM05-7	NA	NA	NA	NA	NA	YHDFKCNPK	(W*) Large Sample Approx. w/ corr. for tied ranks	0.013002
A0A417SGX7	A0A417SGX7_9FIRM	Uncharacterized protein	DXB74_03525	Ruminococcus sp. OM05-7	NA	NA	NA	NA	NA	FYMLLER	(W*) Large Sample Approx. w/ corr. for tied ranks	0.013002
A0A417SLQ0	A0A417SLQ0_9FIRM	RepA_N domain-containing protein	DXB74_00195	Ruminococcus sp. OM05-7	NA	NA	NA	NA	NA	PPSSGRK	(W*) Large Sample Approx. w/ corr. for tied ranks	0.013002
A0A374VNM2	A0A374VNM2_9FIRM	Uncharacterized protein	DXB92_11395	Ruminococcus sp. OM06-36AC	NA	NA	NA	NA	NA	LVTLLILLLIQK	(W*) Large Sample Approx. w/ corr. for tied ranks	0.00888805
A0A374VPC6	A0A374VPC6_9FIRM	Uncharacterized protein	DXB92_10925	Ruminococcus sp. OM06-36AC	NA	NA	NA	NA	NA	VYPLIVK	(W*) Large Sample Approx. w/ corr. for tied ranks	0.0174266
A0A374VQC4	A0A374VQC4_9FIRM	"Histidinol-phosphatase, HolPase, EC 3.1.3.15"	DXB92_11180	Ruminococcus sp. OM06-36AC	histidine biosynthetic process [GO:0000105]	NA	histidinol-phosphatase activity [GO:0004401]; histidine biosynthetic process [GO:0000105]	histidinol-phosphatase activity [GO:0004401]	GO:0000105; GO:0004401	KPVYITL	(W*) Large Sample Approx. w/ corr. for tied ranks	0.013002
A0A374VSC8	A0A374VSC8_9FIRM	ATP-binding protein	DXB92_08930	Ruminococcus sp. OM06-36AC	NA	NA	ATP binding [GO:0005524]	ATP binding [GO:0005524]	GO:0005524	ARIAIQNEGKHIAR	(W*) Large Sample Approx. w/ corr. for tied ranks	0.013002
A0A374VYK6	A0A374VYK6_9FIRM	"Diadenylate cyclase, DAC, EC 2.7.7.85 (Cyclic-di-AMP synthase, c-di-AMP synthase)"	dacA DXB92_00500	Ruminococcus sp. OM06-36AC	cAMP biosynthetic process [GO:0006171]; second-messenger-mediated signaling [GO:0019932]	integral component of membrane [GO:0016021]; plasma membrane [GO:0005886]	integral component of membrane [GO:0016021]; plasma membrane [GO:0005886]; adenylate cyclase activity [GO:0004016]; ATP binding [GO:0005524]; diadenylate cyclase activity [GO:0106408]; cAMP biosynthetic process [GO:0006171]; second-messenger-mediated signaling [GO:0019932]	adenylate cyclase activity [GO:0004016]; ATP binding [GO:0005524]; diadenylate cyclase activity [GO:0106408]	GO:0004016; GO:0005524; GO:0005886; GO:0006171; GO:0016021; GO:0019932; GO:0106408	GIFLLLLVYIIASWINMK	(W*) Large Sample Approx. w/ corr. for tied ranks	0.0305705
A0A374W136	A0A374W136_9FIRM	"Histidinol dehydrogenase, HDH, EC 1.1.1.23"	hisD DXB92_03525	Ruminococcus sp. OM06-36AC	histidine biosynthetic process [GO:0000105]	NA	histidinol dehydrogenase activity [GO:0004399]; NAD binding [GO:0051287]; zinc ion binding [GO:0008270]; histidine biosynthetic process [GO:0000105]	histidinol dehydrogenase activity [GO:0004399]; NAD binding [GO:0051287]; zinc ion binding [GO:0008270]	GO:0000105; GO:0004399; GO:0008270; GO:0051287	DALHAAK	(W*) Large Sample Approx. w/ corr. for tied ranks	0.0305705
A0A374W1L5	A0A374W1L5_9FIRM	Flavodoxin	DXB92_00985	Ruminococcus sp. OM06-36AC	NA	NA	electron transfer activity [GO:0009055]; FMN binding [GO:0010181]	electron transfer activity [GO:0009055]; FMN binding [GO:0010181]	GO:0009055; GO:0010181	PVSADLK	(W*) Large Sample Approx. w/ corr. for tied ranks	0.0359992
A0A374JJH4	A0A374JJH4_9FIRM	Lactamase_B domain-containing protein	DXC06_14235	Ruminococcus sp. OM07-7	NA	NA	NA	NA	NA	SCNSNLYCCGK	(W*) Large Sample Approx. w/ corr. for tied ranks	0.0305705
A0A417PCN9	A0A417PCN9_9FIRM	Uncharacterized protein	DXC27_19415	Ruminococcus sp. OM08-7	NA	integral component of membrane [GO:0016021]	integral component of membrane [GO:0016021]	NA	GO:0016021	YAFAKKK	(W*) Large Sample Approx. w/ corr. for tied ranks	0.00517529
A0A417PD33	A0A417PD33_9FIRM	dUTPase domain-containing protein	DXC27_18985	Ruminococcus sp. OM08-7	nucleotide metabolic process [GO:0009117]	integral component of membrane [GO:0016021]	integral component of membrane [GO:0016021]; hydrolase activity [GO:0016787]; nucleotide metabolic process [GO:0009117]	hydrolase activity [GO:0016787]	GO:0009117; GO:0016021; GO:0016787	KLIALWGSIIAILVVLLLLLLLL	(W*) Large Sample Approx. w/ corr. for tied ranks	0.00220165
A0A417PKG6	A0A417PKG6_9FIRM	Serpin family protein	DXC27_15015	Ruminococcus sp. OM08-7	NA	extracellular space [GO:0005615]	extracellular space [GO:0005615]; serine-type endopeptidase inhibitor activity [GO:0004867]	serine-type endopeptidase inhibitor activity [GO:0004867]	GO:0004867; GO:0005615	EYNTEDENYGYK	(W*) Large Sample Approx. w/ corr. for tied ranks	0.0411738
A0A417PKZ3	A0A417PKZ3_9FIRM	AEC family transporter	DXC27_14625	Ruminococcus sp. OM08-7	transmembrane transport [GO:0055085]	integral component of membrane [GO:0016021]; plasma membrane [GO:0005886]	integral component of membrane [GO:0016021]; plasma membrane [GO:0005886]; transmembrane transport [GO:0055085]	NA	GO:0005886; GO:0016021; GO:0055085	LIAVPLIALVLIK	(W*) Large Sample Approx.	0.0031971
A0A417PX42	A0A417PX42_9FIRM	Terminase_6C domain-containing protein	DXC27_08655	Ruminococcus sp. OM08-7	NA	NA	NA	NA	NA	HFEEYDIDYDLNR	(W*) Large Sample Approx. w/ corr. for tied ranks	0.0305705
A0A417Q4J4	A0A417Q4J4_9FIRM	Uncharacterized protein	DXC27_02955	Ruminococcus sp. OM08-7	NA	NA	NA	NA	NA	GIIDIWNALTDSEKTLCIRYPFDALK	(W*) Large Sample Approx. w/ corr. for tied ranks	0.00425975
A0A417Q4U2	A0A417Q4U2_9FIRM	Histidine phosphatase family protein	DXC27_01640	Ruminococcus sp. OM08-7	glycolytic process [GO:0006096]	NA	phosphoglycerate mutase activity [GO:0004619]; glycolytic process [GO:0006096]	phosphoglycerate mutase activity [GO:0004619]	GO:0004619; GO:0006096	KVPIIEDK	(W*) Large Sample Approx. w/ corr. for tied ranks	0.0166262
A0A417Q683	A0A417Q683_9FIRM	Uncharacterized protein	DXC27_00810	Ruminococcus sp. OM08-7	NA	integral component of membrane [GO:0016021]	integral component of membrane [GO:0016021]	NA	GO:0016021	KLLIFVIILFVLLILAGILLIR	(W*) Large Sample Approx. w/ corr. for tied ranks	0.0130512
A0A374IGL9	A0A374IGL9_9FIRM	"NAD-dependent protein deacetylase, SIR2 family"	DXC28_17660	Ruminococcus sp. OM08-9BH	macromolecule metabolic process [GO:0043170]	NA	transferase activity [GO:0016740]; macromolecule metabolic process [GO:0043170]	transferase activity [GO:0016740]	GO:0016740; GO:0043170	VPKKLLPK	(W*) Large Sample Approx. w/ corr. for tied ranks	0.00136441
A0A374IQR0	A0A374IQR0_9FIRM	Cell division protein FtsI	DXC28_13505	Ruminococcus sp. OM08-9BH	cell division [GO:0051301]	membrane [GO:0016020]	membrane [GO:0016020]; penicillin binding [GO:0008658]; cell division [GO:0051301]	penicillin binding [GO:0008658]	GO:0008658; GO:0016020; GO:0051301	KKLAVLFSLVVLALVGLVAR	(W*) Large Sample Approx. w/ corr. for tied ranks	0.00425975
A0A374IUN5	A0A374IUN5_9FIRM	Uncharacterized protein	DXC28_10635	Ruminococcus sp. OM08-9BH	NA	NA	NA	NA	NA	EEASVKK	(W*) Large Sample Approx. w/ corr. for tied ranks	0.0359992
A0A374J0D3	A0A374J0D3_9FIRM	DUF6128 domain-containing protein	DXC28_05650	Ruminococcus sp. OM08-9BH	NA	NA	NA	NA	NA	IHIPGGK	(W*) Large Sample Approx. w/ corr. for tied ranks	0.0305705
A0A374J2I8	A0A374J2I8_9FIRM	ArsC family transcriptional regulator	DXC28_04495	Ruminococcus sp. OM08-9BH	NA	NA	NA	NA	NA	VLKLPIVR	(W*) Large Sample Approx. w/ corr. for tied ranks	0.000597657
A0A374J7C3	A0A374J7C3_9FIRM	"Signal peptidase I, EC 3.4.21.89"	DXC28_00520	Ruminococcus sp. OM08-9BH	signal peptide processing [GO:0006465]	integral component of membrane [GO:0016021]	integral component of membrane [GO:0016021]; serine-type endopeptidase activity [GO:0004252]; signal peptide processing [GO:0006465]	serine-type endopeptidase activity [GO:0004252]	GO:0004252; GO:0006465; GO:0016021	AALEEAKR	(W*) Large Sample Approx. w/ corr. for tied ranks	0.0305705
A0A374J9F4	A0A374J9F4_9FIRM	Fibronectin type-III domain-containing protein	DXC28_00690	Ruminococcus sp. OM08-9BH	cellulose catabolic process [GO:0030245]	NA	cellulose catabolic process [GO:0030245]	NA	GO:0030245	VSDSVVK	(W*) Large Sample Approx. w/ corr. for tied ranks	0.0265908
D4LFY4	D4LFY4_9FIRM	N-acetylmuramoyl-L-alanine amidase	CK1_04340	Ruminococcus sp. SR1/5	peptidoglycan catabolic process [GO:0009253]	NA	N-acetylmuramoyl-L-alanine amidase activity [GO:0008745]; peptidoglycan catabolic process [GO:0009253]	N-acetylmuramoyl-L-alanine amidase activity [GO:0008745]	GO:0008745; GO:0009253	NNTMELK	(W*) Large Sample Approx. w/ corr. for tied ranks	0.00517529
D4LGH2	D4LGH2_9FIRM	Cobalamin biosynthesis protein CobD	cobD CK1_06570	Ruminococcus sp. SR1/5	cobalamin biosynthetic process [GO:0009236]	integral component of membrane [GO:0016021]; plasma membrane [GO:0005886]	integral component of membrane [GO:0016021]; plasma membrane [GO:0005886]; ABC-type vitamin B12 transporter activity [GO:0015420]; ligase activity [GO:0016874]; threonine-phosphate decarboxylase activity [GO:0048472]; cobalamin biosynthetic process [GO:0009236]	ABC-type vitamin B12 transporter activity [GO:0015420]; ligase activity [GO:0016874]; threonine-phosphate decarboxylase activity [GO:0048472]	GO:0005886; GO:0009236; GO:0015420; GO:0016021; GO:0016874; GO:0048472	VIRKIFPK	(W*) Large Sample Approx. w/ corr. for tied ranks	0.0475557
D4LGL8	D4LGL8_9FIRM	"Serine-type D-Ala-D-Ala carboxypeptidase, EC 3.4.16.4"	CK1_07150	Ruminococcus sp. SR1/5	cell wall organization [GO:0071555]; peptidoglycan biosynthetic process [GO:0009252]; regulation of cell shape [GO:0008360]	NA	serine-type D-Ala-D-Ala carboxypeptidase activity [GO:0009002]; cell wall organization [GO:0071555]; peptidoglycan biosynthetic process [GO:0009252]; regulation of cell shape [GO:0008360]	serine-type D-Ala-D-Ala carboxypeptidase activity [GO:0009002]	GO:0008360; GO:0009002; GO:0009252; GO:0071555	PDNVKKK	(W*) Large Sample Approx. w/ corr. for tied ranks	0.0497176
D4LGR0	D4LGR0_9FIRM	Bacterial surface protein 26-residue repeat	CK1_07700	Ruminococcus sp. SR1/5	NA	NA	NA	NA	NA	GNGDYDTSDYYWDAER	(W*) Large Sample Approx. w/ corr. for tied ranks	0.0305705
D4LI42	D4LI42_9FIRM	"PTS system IID component, Man family (TC 4.A.6)"	CK1_13620	Ruminococcus sp. SR1/5	phosphoenolpyruvate-dependent sugar phosphotransferase system [GO:0009401]	integral component of membrane [GO:0016021]; plasma membrane [GO:0005886]	integral component of membrane [GO:0016021]; plasma membrane [GO:0005886]; phosphoenolpyruvate-dependent sugar phosphotransferase system [GO:0009401]	NA	GO:0005886; GO:0009401; GO:0016021	KNVSITVLIIGVIILSILLSLLGIA	(W*) Large Sample Approx. w/ corr. for tied ranks	0.0359992
D4LIU5	D4LIU5_9FIRM	Uncharacterized protein	CK1_16690	Ruminococcus sp. SR1/5	NA	NA	NA	NA	NA	IWFHNTVK	(W*) Large Sample Approx. w/ corr. for tied ranks	0.0305705
D4LJV4	D4LJV4_9FIRM	Uncharacterized protein conserved in bacteria	CK1_21000	Ruminococcus sp. SR1/5	NA	integral component of membrane [GO:0016021]	integral component of membrane [GO:0016021]	NA	GO:0016021	KLLGMLICIAGVVIFKWK	(W*) Large Sample Approx. w/ corr. for tied ranks	0.0497176
D4LNY9	D4LNY9_9FIRM	"ABC-type nitrate/sulfonate/bicarbonate transport systems, periplasmic components"	CK1_38640	Ruminococcus sp. SR1/5	sulfur compound metabolic process [GO:0006790]	NA	sulfur compound metabolic process [GO:0006790]	NA	GO:0006790	EGAGYVVASLGEASGYVPYTSYSAK	(W*) Large Sample Approx. w/ corr. for tied ranks	0.0305705
D4LP22	D4LP22_9FIRM	Predicted glycosyltransferases	CK1_39080	Ruminococcus sp. SR1/5	NA	NA	transferase activity [GO:0016740]	transferase activity [GO:0016740]	GO:0016740	PLPGMGK	(W*) Large Sample Approx. w/ corr. for tied ranks	0.0305705
D4LPA3	D4LPA3_9FIRM	"Iron-only hydrogenase maturation protein HydE, EC 2.8.1.6"	CK1_40100	Ruminococcus sp. SR1/5	NA	NA	"4 iron, 4 sulfur cluster binding [GO:0051539]; biotin synthase activity [GO:0004076]; metal ion binding [GO:0046872]"	"4 iron, 4 sulfur cluster binding [GO:0051539]; biotin synthase activity [GO:0004076]; metal ion binding [GO:0046872]"	GO:0004076; GO:0046872; GO:0051539	ILLPQVLLPATTALGTLDPR	(W*) Large Sample Approx. w/ corr. for tied ranks	0.0305705
A0A417NMT0	A0A417NMT0_9FIRM	Uncharacterized protein	DXC58_14400	Ruminococcus sp. TF06-23	NA	integral component of membrane [GO:0016021]	integral component of membrane [GO:0016021]	NA	GO:0016021	MKSTANK	(W*) Large Sample Approx. w/ corr. for tied ranks	0.0305705
A0A374IEE5	A0A374IEE5_9FIRM	"Non-specific serine/threonine protein kinase, EC 2.7.11.1"	pknB DXC84_11390	Ruminococcus sp. TF08-4	NA	integral component of membrane [GO:0016021]	integral component of membrane [GO:0016021]; ATP binding [GO:0005524]; protein serine kinase activity [GO:0106310]; protein serine/threonine kinase activity [GO:0004674]; protein serine/threonine/tyrosine kinase activity [GO:0004712]	ATP binding [GO:0005524]; protein serine kinase activity [GO:0106310]; protein serine/threonine kinase activity [GO:0004674]; protein serine/threonine/tyrosine kinase activity [GO:0004712]	GO:0004674; GO:0004712; GO:0005524; GO:0016021; GO:0106310	QNYNDDYDDDYDDDYEDDYDDRR	(W*) Large Sample Approx. w/ corr. for tied ranks	0.0130512
A0A374IKE1	A0A374IKE1_9FIRM	IS1182 family transposase	DXC84_04875	Ruminococcus sp. TF08-4	NA	NA	NA	NA	NA	RPMTKEGFFK	(W*) Large Sample Approx. w/ corr. for tied ranks	0.0305705
A0A417ME42	A0A417ME42_9FIRM	"DNA helicase, EC 3.6.4.12"	DXD14_10140	Ruminococcus sp. TF11-2AC	NA	NA	ATP binding [GO:0005524]; ATP hydrolysis activity [GO:0016887]; DNA binding [GO:0003677]; DNA helicase activity [GO:0003678]	ATP binding [GO:0005524]; ATP hydrolysis activity [GO:0016887]; DNA binding [GO:0003677]; DNA helicase activity [GO:0003678]	GO:0003677; GO:0003678; GO:0005524; GO:0016887	DNFNSNTK	(W*) Large Sample Approx. w/ corr. for tied ranks	0.013002
A0A417MG51	A0A417MG51_9FIRM	Uncharacterized protein	DXD14_05920	Ruminococcus sp. TF11-2AC	NA	NA	NA	NA	NA	GNNLGGK	(W*) Large Sample Approx. w/ corr. for tied ranks	0.0305705
A0A374HJI3	A0A374HJI3_9FIRM	ABC transporter permease	DXD23_13465	Ruminococcus sp. TF12-2	transmembrane transport [GO:0055085]	integral component of membrane [GO:0016021]; plasma membrane [GO:0005886]	integral component of membrane [GO:0016021]; plasma membrane [GO:0005886]; transmembrane transport [GO:0055085]	NA	GO:0005886; GO:0016021; GO:0055085	ADIEKKMQTYSQTVMEYASK	(W*) Large Sample Approx. w/ corr. for tied ranks	0.0166262
A0A374HL85	A0A374HL85_9FIRM	Uncharacterized protein	DXD23_12305	Ruminococcus sp. TF12-2	NA	NA	NA	NA	NA	FWQYEQNVQSMK	(W*) Large Sample Approx. w/ corr. for tied ranks	0.013002
A0A374HWU2	A0A374HWU2_9FIRM	Uncharacterized protein	DXD23_05065	Ruminococcus sp. TF12-2	cellulose catabolic process [GO:0030245]	NA	cysteine-type peptidase activity [GO:0008234]; cellulose catabolic process [GO:0030245]	cysteine-type peptidase activity [GO:0008234]	GO:0008234; GO:0030245	QTIQKLIPVK	(W*) Large Sample Approx. w/ corr. for tied ranks	0.0305705
A0A374I1G7	A0A374I1G7_9FIRM	Uncharacterized protein	DXD23_02240	Ruminococcus sp. TF12-2	NA	integral component of membrane [GO:0016021]	integral component of membrane [GO:0016021]	NA	GO:0016021	KPTKPER	(W*) Large Sample Approx. w/ corr. for tied ranks	0.00425975
A0A417KU96	A0A417KU96_9FIRM	Uncharacterized protein	DXD85_18190	Ruminococcus sp. TM09-4	NA	membrane [GO:0016020]	membrane [GO:0016020]	NA	GO:0016020	VFMFLLKGLK	(W*) Large Sample Approx. w/ corr. for tied ranks	0.0305705
A0A417KUF0	A0A417KUF0_9FIRM	Transposase	DXD85_18105	Ruminococcus sp. TM09-4	NA	NA	NA	NA	NA	RALLAERQR	(W*) Large Sample Approx. w/ corr. for tied ranks	0.00517529
A0A417KZ97	A0A417KZ97_9FIRM	DUF3784 domain-containing protein	DXD85_14255	Ruminococcus sp. TM09-4	NA	integral component of membrane [GO:0016021]	integral component of membrane [GO:0016021]	NA	GO:0016021	MFYIYIIFDFAMAVIMLLFGIWFYR	(W*) Large Sample Approx. w/ corr. for tied ranks	0.0305705
A0A1K1LNG2	A0A1K1LNG2_9FIRM	Relaxase/Mobilisation nuclease domain-containing protein	SAMN02910447_00270	Ruminococcus sp. YE71	NA	NA	NA	NA	NA	MIYEYYARRSYDEPINK	(W*) Large Sample Approx. w/ corr. for tied ranks	0.0305705
A0A1K1LNH2	A0A1K1LNH2_9FIRM	Predicted AAA-ATPase	SAMN02910447_00274	Ruminococcus sp. YE71	NA	NA	NA	NA	NA	TKQVPVIRYK	(W*) Large Sample Approx. w/ corr. for tied ranks	0.0305705
A0A1K1LPI1	A0A1K1LPI1_9FIRM	"Gamma-glutamyl phosphate reductase, GPR, EC 1.2.1.41 (Glutamate-5-semialdehyde dehydrogenase) (Glutamyl-gamma-semialdehyde dehydrogenase, GSA dehydrogenase)"	proA SAMN02910447_00174	Ruminococcus sp. YE71	L-proline biosynthetic process [GO:0055129]	cytoplasm [GO:0005737]	cytoplasm [GO:0005737]; glutamate-5-semialdehyde dehydrogenase activity [GO:0004350]; NADP binding [GO:0050661]; L-proline biosynthetic process [GO:0055129]	glutamate-5-semialdehyde dehydrogenase activity [GO:0004350]; NADP binding [GO:0050661]	GO:0004350; GO:0005737; GO:0050661; GO:0055129	LDEHNVEIRGCEMTK	(W*) Large Sample Approx. w/ corr. for tied ranks	5.38074e-05
A0A1K1LPT5	A0A1K1LPT5_9FIRM	tRNA nucleotidyltransferase (CCA-adding enzyme)	SAMN02910447_00184	Ruminococcus sp. YE71	RNA 3'-end processing [GO:0031123]	NA	nucleotidyltransferase activity [GO:0016779]; RNA binding [GO:0003723]; RNA 3'-end processing [GO:0031123]	nucleotidyltransferase activity [GO:0016779]; RNA binding [GO:0003723]	GO:0003723; GO:0016779; GO:0031123	SDLERRDFTMNAICVDLR	(W*) Large Sample Approx. w/ corr. for tied ranks	0.013002
A0A1K1LXY9	A0A1K1LXY9_9FIRM	"DNA helicase, EC 3.6.4.12"	SAMN02910447_00472	Ruminococcus sp. YE71	double-strand break repair [GO:0006302]	NA	ATP binding [GO:0005524]; ATP hydrolysis activity [GO:0016887]; DNA binding [GO:0003677]; DNA helicase activity [GO:0003678]; exonuclease activity [GO:0004527]; double-strand break repair [GO:0006302]	ATP binding [GO:0005524]; ATP hydrolysis activity [GO:0016887]; DNA binding [GO:0003677]; DNA helicase activity [GO:0003678]; exonuclease activity [GO:0004527]	GO:0003677; GO:0003678; GO:0004527; GO:0005524; GO:0006302; GO:0016887	KALELILPKPVK	(W*) Large Sample Approx. w/ corr. for tied ranks	0.013002
A0A1K1LY66	A0A1K1LY66_9FIRM	Uncharacterized protein	SAMN02910447_00481	Ruminococcus sp. YE71	NA	NA	NA	NA	NA	ITKALLR	(W*) Large Sample Approx. w/ corr. for tied ranks	0.000325373
A0A1K1M847	A0A1K1M847_9FIRM	"Peptide chain release factor 3, RF-3"	prfC SAMN02910447_00683	Ruminococcus sp. YE71	regulation of translational termination [GO:0006449]	cytoplasm [GO:0005737]	"cytoplasm [GO:0005737]; GTP binding [GO:0005525]; GTPase activity [GO:0003924]; translation release factor activity, codon specific [GO:0016149]; regulation of translational termination [GO:0006449]"	"GTP binding [GO:0005525]; GTPase activity [GO:0003924]; translation release factor activity, codon specific [GO:0016149]"	GO:0003924; GO:0005525; GO:0005737; GO:0006449; GO:0016149	FMFEGIPTFAPEHFMRYRSK	(W*) Large Sample Approx. w/ corr. for tied ranks	0.0118368
A0A1K1M9K7	A0A1K1M9K7_9FIRM	Putative ABC transport system ATP-binding protein	SAMN02910447_00721	Ruminococcus sp. YE71	NA	NA	ATP binding [GO:0005524]	ATP binding [GO:0005524]	GO:0005524	LMADRVVRLR	(W*) Large Sample Approx. w/ corr. for tied ranks	0.0305705
A0A1K1MVX1	A0A1K1MVX1_9FIRM	Uncharacterized protein	SAMN02910447_01359	Ruminococcus sp. YE71	NA	integral component of membrane [GO:0016021]	integral component of membrane [GO:0016021]	NA	GO:0016021	IVKIGVIAALGIAVIVLVLILIHSVMSK	(W*) Large Sample Approx. w/ corr. for tied ranks	0.0305705
A0A1K1NKD6	A0A1K1NKD6_9FIRM	Uncharacterized protein	SAMN02910447_02037	Ruminococcus sp. YE71	NA	NA	NA	NA	NA	MKVLVVLIVLAVLCCGFTHRR	(W*) Large Sample Approx. w/ corr. for tied ranks	0.0305705
A0A1K1P2Q5	A0A1K1P2Q5_9FIRM	"DNA-binding transcriptional regulator, LysR family"	SAMN02910447_02480	Ruminococcus sp. YE71	NA	NA	DNA binding [GO:0003677]; DNA-binding transcription factor activity [GO:0003700]	DNA binding [GO:0003677]; DNA-binding transcription factor activity [GO:0003700]	GO:0003677; GO:0003700	GHPLAGK	(W*) Large Sample Approx. w/ corr. for tied ranks	0.013002
A0A1K1PEV4	A0A1K1PEV4_9FIRM	Putative ABC transport system permease protein	SAMN02910447_02866	Ruminococcus sp. YE71	NA	integral component of membrane [GO:0016021]; plasma membrane [GO:0005886]	integral component of membrane [GO:0016021]; plasma membrane [GO:0005886]	NA	GO:0005886; GO:0016021	IPFIWKR	(W*) Large Sample Approx. w/ corr. for tied ranks	0.0305705
A0A1K1PKW2	A0A1K1PKW2_9FIRM	Uncharacterized protein	SAMN02910447_03060	Ruminococcus sp. YE71	NA	NA	NA	NA	NA	ARIFTVEK	(W*) Large Sample Approx. w/ corr. for tied ranks	0.013002
A0A1K1PMC0	A0A1K1PMC0_9FIRM	Diguanylate cyclase (GGDEF) domain-containing protein	SAMN02910447_03094	Ruminococcus sp. YE71	NA	NA	NA	NA	NA	LTQLKNR	(W*) Large Sample Approx. w/ corr. for tied ranks	0.00190626
A0A1K1PU18	A0A1K1PU18_9FIRM	Pectate lyase	SAMN02910447_03347	Ruminococcus sp. YE71	polysaccharide catabolic process [GO:0000272]	extracellular region [GO:0005576]	extracellular region [GO:0005576]; hydrolase activity [GO:0016787]; lyase activity [GO:0016829]; polysaccharide catabolic process [GO:0000272]	hydrolase activity [GO:0016787]; lyase activity [GO:0016829]	GO:0000272; GO:0005576; GO:0016787; GO:0016829	YRFNDAKIYMQPNK	(W*) Large Sample Approx. w/ corr. for tied ranks	0.0130073
A0A1C5L1U8	A0A1C5L1U8_9FIRM	DUF5722 domain-containing protein	SAMEA3545290_00035	uncultured Ruminococcus sp	NA	NA	NA	NA	NA	SKKLSWSIYK	(W*) Large Sample Approx. w/ corr. for tied ranks	0.0305705
A0A1C5LK96	A0A1C5LK96_9FIRM	"Hyaluronan synthase, EC 2.4.1.212"	hyaD_2 SAMEA2393090_00174	uncultured Ruminococcus sp	NA	NA	hyaluronan synthase activity [GO:0050501]	hyaluronan synthase activity [GO:0050501]	GO:0050501	GFQGGTLINTIWTK	(W*) Large Sample Approx. w/ corr. for tied ranks	0.013002
A0A1C5LM40	A0A1C5LM40_9FIRM	"Stage 0 sporulation protein A homolog, EC 2.7.13.3"	luxQ_1 SAMEA3545226_00121	uncultured Ruminococcus sp	NA	integral component of membrane [GO:0016021]	integral component of membrane [GO:0016021]; phosphorelay sensor kinase activity [GO:0000155]	phosphorelay sensor kinase activity [GO:0000155]	GO:0000155; GO:0016021	RAEEDPEK	(W*) Large Sample Approx. w/ corr. for tied ranks	0.00517529
A0A1C5LVB8	A0A1C5LVB8_9FIRM	"Methionine synthase, EC 2.1.1.13 (5-methyltetrahydrofolate--homocysteine methyltransferase)"	metH_1 SAMEA3545436_00176	uncultured Ruminococcus sp	methylation [GO:0032259]; pteridine-containing compound metabolic process [GO:0042558]	NA	cobalamin binding [GO:0031419]; metal ion binding [GO:0046872]; methionine synthase activity [GO:0008705]; methylation [GO:0032259]; pteridine-containing compound metabolic process [GO:0042558]	cobalamin binding [GO:0031419]; metal ion binding [GO:0046872]; methionine synthase activity [GO:0008705]	GO:0008705; GO:0031419; GO:0032259; GO:0042558; GO:0046872	ILPLVKK	(W*) Large Sample Approx. w/ corr. for tied ranks	0.00137883
A0A1C5M0V2	A0A1C5M0V2_9FIRM	Uncharacterized protein	SAMEA3545436_00220	uncultured Ruminococcus sp	NA	NA	NA	NA	NA	LLEFDLDDDECDCGCGCEDCQDK	(W*) Large Sample Approx. w/ corr. for tied ranks	0.0359992
A0A1C5M428	A0A1C5M428_9FIRM	"Alpha-ribazole phosphatase, EC 3.1.3.73"	cobC_1 SAMEA3545436_00251	uncultured Ruminococcus sp	NA	NA	alpha-ribazole phosphatase activity [GO:0043755]	alpha-ribazole phosphatase activity [GO:0043755]	GO:0043755	LILLRHGK	(W*) Large Sample Approx. w/ corr. for tied ranks	0.0130512
A0A1C5M526	A0A1C5M526_9FIRM	Protein translocase subunit SecD	secDF_2 secD SAMEA3545263_00187	uncultured Ruminococcus sp	intracellular protein transmembrane transport [GO:0065002]; protein targeting [GO:0006605]; protein transport by the Sec complex [GO:0043952]	integral component of membrane [GO:0016021]; plasma membrane [GO:0005886]	integral component of membrane [GO:0016021]; plasma membrane [GO:0005886]; protein-transporting ATPase activity [GO:0015450]; intracellular protein transmembrane transport [GO:0065002]; protein targeting [GO:0006605]; protein transport by the Sec complex [GO:0043952]	protein-transporting ATPase activity [GO:0015450]	GO:0005886; GO:0006605; GO:0015450; GO:0016021; GO:0043952; GO:0065002	DAMVLSGVIAFILVCIFMIVLYR	(W*) Large Sample Approx. w/ corr. for tied ranks	0.0305705
A0A1C5MEG4	A0A1C5MEG4_9FIRM	"Predicted NADH:ubiquinone oxidoreductase, subunit RnfG"	SAMEA3545226_00355	uncultured Ruminococcus sp	NA	integral component of membrane [GO:0016021]	integral component of membrane [GO:0016021]	NA	GO:0016021	IVVLHMKEIIYTAIFAVLAIVLILLLIFMFLPKVR	(W*) Large Sample Approx. w/ corr. for tied ranks	0.013002
A0A1C5MI18	A0A1C5MI18_9FIRM	"Thymidylate synthase, TS, TSase, EC 2.1.1.45"	thyA1 thyA SAMEA3545226_00393	uncultured Ruminococcus sp	dTMP biosynthetic process [GO:0006231]; dTTP biosynthetic process [GO:0006235]; methylation [GO:0032259]	cytoplasm [GO:0005737]	cytoplasm [GO:0005737]; thymidylate synthase activity [GO:0004799]; dTMP biosynthetic process [GO:0006231]; dTTP biosynthetic process [GO:0006235]; methylation [GO:0032259]	thymidylate synthase activity [GO:0004799]	GO:0004799; GO:0005737; GO:0006231; GO:0006235; GO:0032259	DFYQFTRDDVALIDYETHEQIKNIPVAV	(W*) Large Sample Approx. w/ corr. for tied ranks	0.0305705
A0A1C5N7Y5	A0A1C5N7Y5_9FIRM	Uncharacterized protein	SAMEA3545289_00890	uncultured Ruminococcus sp	NA	NA	NA	NA	NA	LCFTSADSLDDAEEAEEEAATEDSEDSMDWTVK	(W*) Large Sample Approx. w/ corr. for tied ranks	0.0305705
A0A1C5NN71	A0A1C5NN71_9FIRM	"Exopolyphosphatase, EC 3.6.1.11"	ppx SAMEA2393090_00558	uncultured Ruminococcus sp	NA	NA	exopolyphosphatase activity [GO:0004309]	exopolyphosphatase activity [GO:0004309]	GO:0004309	FMDYKSIASR	(W*) Large Sample Approx. w/ corr. for tied ranks	0.013002
A0A1C5NPT2	A0A1C5NPT2_9FIRM	Stage 0 sporulation protein A homolog	srrA_1 SAMEA3545263_00569	uncultured Ruminococcus sp	"phosphorelay signal transduction system [GO:0000160]; regulation of transcription, DNA-templated [GO:0006355]"	NA	"DNA binding [GO:0003677]; phosphorelay signal transduction system [GO:0000160]; regulation of transcription, DNA-templated [GO:0006355]"	DNA binding [GO:0003677]	GO:0000160; GO:0003677; GO:0006355	TIDVHVK	(W*) Large Sample Approx. w/ corr. for tied ranks	0.0314456
A0A1C5NQ95	A0A1C5NQ95_9FIRM	Rod shape-determining protein RodA	mrdB SAMEA3545226_00783	uncultured Ruminococcus sp	cell division [GO:0051301]; regulation of cell shape [GO:0008360]	integral component of membrane [GO:0016021]	integral component of membrane [GO:0016021]; cell division [GO:0051301]; regulation of cell shape [GO:0008360]	NA	GO:0008360; GO:0016021; GO:0051301	ILLIIFFAK	(W*) Large Sample Approx. w/ corr. for tied ranks	0.0305705
A0A1C5NR00	A0A1C5NR00_9FIRM	Uncharacterized protein	SAMEA3545226_00791	uncultured Ruminococcus sp	NA	integral component of membrane [GO:0016021]	integral component of membrane [GO:0016021]	NA	GO:0016021	PIILDLGILIITFGLTIKITISSIIGIVLAIIIYRFM	(W*) Large Sample Approx. w/ corr. for tied ranks	0.0305705
A0A1C5P6K9	A0A1C5P6K9_9FIRM	"Probable polyketide biosynthesis enoyl-CoA hydratase pksH, EC 4.2.1.-"	pksH SAMEA3545263_00686	uncultured Ruminococcus sp	NA	NA	lyase activity [GO:0016829]	lyase activity [GO:0016829]	GO:0016829	PLLADRLLALGLVNK	(W*) Large Sample Approx. w/ corr. for tied ranks	0.0305705
A0A1C5P9X5	A0A1C5P9X5_9FIRM	Uncharacterized protein	SAMEA3545290_00680	uncultured Ruminococcus sp	NA	NA	NA	NA	NA	IILKLAELLLQEK	(W*) Large Sample Approx. w/ corr. for tied ranks	0.0305705
A0A1C5PBR0	A0A1C5PBR0_9FIRM	Uncharacterized protein	SAMEA3545436_00736	uncultured Ruminococcus sp	NA	NA	NA	NA	NA	EADLVYDRLIADDAFQDLTDLR	(W*) Large Sample Approx. w/ corr. for tied ranks	0.0305705
A0A1C5QAS0	A0A1C5QAS0_9FIRM	"Beta-N-acetylhexosaminidase, EC 3.2.1.52"	exo I_1 SAMEA2393090_00864	uncultured Ruminococcus sp	carbohydrate metabolic process [GO:0005975]	NA	beta-N-acetylhexosaminidase activity [GO:0004563]; N-acetyl-beta-D-galactosaminidase activity [GO:0102148]; carbohydrate metabolic process [GO:0005975]	beta-N-acetylhexosaminidase activity [GO:0004563]; N-acetyl-beta-D-galactosaminidase activity [GO:0102148]	GO:0004563; GO:0005975; GO:0102148	NPTNYAIETSEDGSTWKAVK	(W*) Large Sample Approx. w/ corr. for tied ranks	0.00517529
A0A1C5QRB1	A0A1C5QRB1_9FIRM	"Glycine/sarcosine N-methyltransferase, EC 2.1.1.156"	SAMEA3545436_01090	uncultured Ruminococcus sp	methylation [GO:0032259]	NA	glycine N-methyltransferase activity [GO:0017174]; sarcosine N-methyltransferase activity [GO:0052730]; methylation [GO:0032259]	glycine N-methyltransferase activity [GO:0017174]; sarcosine N-methyltransferase activity [GO:0052730]	GO:0017174; GO:0032259; GO:0052730	MSYTVFARYYDRLMHAVDYQER	(W*) Large Sample Approx. w/ corr. for tied ranks	0.0305705
A0A1C5QUB9	A0A1C5QUB9_9FIRM	Uncharacterized protein	SAMEA3545226_01207	uncultured Ruminococcus sp	NA	NA	NA	NA	NA	LLAEELG	(W*) Large Sample Approx. w/ corr. for tied ranks	0.00280399
A0A1C5QV54	A0A1C5QV54_9FIRM	Alpha-L-fucosidase	SAMEA3545436_01131	uncultured Ruminococcus sp	fucose metabolic process [GO:0006004]	NA	alpha-L-fucosidase activity [GO:0004560]; fucose metabolic process [GO:0006004]	alpha-L-fucosidase activity [GO:0004560]	GO:0004560; GO:0006004	LLGEGEIPFAQNFGTLTMKLPDAMPAKMVNCLAIELK	(W*) Large Sample Approx. w/ corr. for tied ranks	0.0305705
A0A1C5RFX7	A0A1C5RFX7_9FIRM	Uncharacterized protein	SAMEA3545289_02002	uncultured Ruminococcus sp	NA	NA	NA	NA	NA	MAGLGGD	(W*) Large Sample Approx. w/ corr. for tied ranks	0.0385797
A0A1C5RNP7	A0A1C5RNP7_9FIRM	DUF6472 domain-containing protein	SAMEA3545226_01491	uncultured Ruminococcus sp	NA	NA	NA	NA	NA	AASCEFCSNYVYDDDEEEYYCDVNLDEDEYYR	(W*) Large Sample Approx. w/ corr. for tied ranks	0.013002
A0A1C5RYM9	A0A1C5RYM9_9FIRM	"UvrABC system protein A, UvrA protein (Excinuclease ABC subunit A)"	uvrA SAMEA3545263_01137	uncultured Ruminococcus sp	nucleotide-excision repair [GO:0006289]; SOS response [GO:0009432]	cytoplasm [GO:0005737]; excinuclease repair complex [GO:0009380]	cytoplasm [GO:0005737]; excinuclease repair complex [GO:0009380]; ATP binding [GO:0005524]; ATP hydrolysis activity [GO:0016887]; DNA binding [GO:0003677]; excinuclease ABC activity [GO:0009381]; zinc ion binding [GO:0008270]; nucleotide-excision repair [GO:0006289]; SOS response [GO:0009432]	ATP binding [GO:0005524]; ATP hydrolysis activity [GO:0016887]; DNA binding [GO:0003677]; excinuclease ABC activity [GO:0009381]; zinc ion binding [GO:0008270]	GO:0003677; GO:0005524; GO:0005737; GO:0006289; GO:0008270; GO:0009380; GO:0009381; GO:0009432; GO:0016887	ARIKPGAHK	(W*) Large Sample Approx. w/ corr. for tied ranks	0.006866
A0A1C5RYN4	A0A1C5RYN4_9FIRM	Predicted membrane protein	SAMEA3545263_01135	uncultured Ruminococcus sp	NA	integral component of membrane [GO:0016021]	integral component of membrane [GO:0016021]	NA	GO:0016021	FLPFILFPEGRK	(W*) Large Sample Approx. w/ corr. for tied ranks	0.0305705
A0A1C5S2A1	A0A1C5S2A1_9FIRM	Uncharacterized protein	SAMEA3545436_01398	uncultured Ruminococcus sp	NA	NA	NA	NA	NA	QVLKRFVR	(W*) Large Sample Approx. w/ corr. for tied ranks	0.0305705
A0A1C5SDD8	A0A1C5SDD8_9FIRM	Stage 0 sporulation protein A homolog	ctrA SAMEA3545436_01496	uncultured Ruminococcus sp	"phosphorelay signal transduction system [GO:0000160]; regulation of transcription, DNA-templated [GO:0006355]"	integral component of membrane [GO:0016021]	"integral component of membrane [GO:0016021]; DNA binding [GO:0003677]; phosphorelay signal transduction system [GO:0000160]; regulation of transcription, DNA-templated [GO:0006355]"	DNA binding [GO:0003677]	GO:0000160; GO:0003677; GO:0006355; GO:0016021	ITSAANR	(W*) Large Sample Approx. w/ corr. for tied ranks	0.00517529
A0A1C5SH32	A0A1C5SH32_9FIRM	"N-acetylmuramoyl-L-alanine amidase LytC, EC 3.5.1.28"	lytC_1 SAMEA3545226_01587	uncultured Ruminococcus sp	beta-lactam antibiotic catabolic process [GO:0030655]; peptidoglycan catabolic process [GO:0009253]	NA	beta-lactamase activity [GO:0008800]; N-acetylmuramoyl-L-alanine amidase activity [GO:0008745]; beta-lactam antibiotic catabolic process [GO:0030655]; peptidoglycan catabolic process [GO:0009253]	beta-lactamase activity [GO:0008800]; N-acetylmuramoyl-L-alanine amidase activity [GO:0008745]	GO:0008745; GO:0008800; GO:0009253; GO:0030655	NMEDADYQNKMVEGIVRGVEQYYESHR	(W*) Large Sample Approx. w/ corr. for tied ranks	0.013002
A0A1C5SSZ1	A0A1C5SSZ1_9FIRM	DNA polymerase IV	umuC SAMEA3545226_01694	uncultured Ruminococcus sp	DNA repair [GO:0006281]; SOS response [GO:0009432]	NA	damaged DNA binding [GO:0003684]; DNA repair [GO:0006281]; SOS response [GO:0009432]	damaged DNA binding [GO:0003684]	GO:0003684; GO:0006281; GO:0009432	CSIGMPGEYYNEELLYR	(W*) Large Sample Approx. w/ corr. for tied ranks	0.013002
A0A1C5T0P8	A0A1C5T0P8_9FIRM	Iron-sulfur cluster carrier protein	SAMEA3545436_01632	uncultured Ruminococcus sp	iron-sulfur cluster assembly [GO:0016226]	NA	ATP binding [GO:0005524]; ATP hydrolysis activity [GO:0016887]; iron-sulfur cluster binding [GO:0051536]; metal ion binding [GO:0046872]; iron-sulfur cluster assembly [GO:0016226]	ATP binding [GO:0005524]; ATP hydrolysis activity [GO:0016887]; iron-sulfur cluster binding [GO:0051536]; metal ion binding [GO:0046872]	GO:0005524; GO:0016226; GO:0016887; GO:0046872; GO:0051536	FGLPLLGR	(W*) Large Sample Approx. w/ corr. for tied ranks	0.0130073
A0A1C5T195	A0A1C5T195_9FIRM	Cytoplasmic glycerophosphodiester phosphodiesterase	SAMEA3545226_01770	uncultured Ruminococcus sp	lipid metabolic process [GO:0006629]	integral component of membrane [GO:0016021]	integral component of membrane [GO:0016021]; phosphoric diester hydrolase activity [GO:0008081]; lipid metabolic process [GO:0006629]	phosphoric diester hydrolase activity [GO:0008081]	GO:0006629; GO:0008081; GO:0016021	AAGYIFLVVLLLGVLYLLLIRPENR	(W*) Large Sample Approx. w/ corr. for tied ranks	0.0130073
A0A1C5T1Z2	A0A1C5T1Z2_9FIRM	Sporulation protein YunB	SAMEA3545436_01640	uncultured Ruminococcus sp	NA	integral component of membrane [GO:0016021]	integral component of membrane [GO:0016021]	NA	GO:0016021	GPEVPLR	(W*) Large Sample Approx. w/ corr. for tied ranks	0.0305705
A0A1C5TIS5	A0A1C5TIS5_9FIRM	Uncharacterized protein	SAMEA2393090_01438	uncultured Ruminococcus sp	NA	NA	NA	NA	NA	TQAGSGK	(W*) Large Sample Approx. w/ corr. for tied ranks	0.0305705
A0A1C5TNR0	A0A1C5TNR0_9FIRM	5-methyltetrahydropteroyltriglutamate--homocysteine methyltransferase	SAMEA3545226_01983	uncultured Ruminococcus sp	methionine biosynthetic process [GO:0009086]; methylation [GO:0032259]	NA	5-methyltetrahydropteroyltriglutamate-homocysteine S-methyltransferase activity [GO:0003871]; zinc ion binding [GO:0008270]; methionine biosynthetic process [GO:0009086]; methylation [GO:0032259]	5-methyltetrahydropteroyltriglutamate-homocysteine S-methyltransferase activity [GO:0003871]; zinc ion binding [GO:0008270]	GO:0003871; GO:0008270; GO:0009086; GO:0032259	TPALENK	(W*) Large Sample Approx. w/ corr. for tied ranks	0.0305705
A0A1C5TSF2	A0A1C5TSF2_9FIRM	Uncharacterized protein	SAMEA3545263_01427	uncultured Ruminococcus sp	NA	NA	NA	NA	NA	IIERITVLSKEK	(W*) Large Sample Approx. w/ corr. for tied ranks	0.013002
A0A1C5TTW3	A0A1C5TTW3_9FIRM	"Beta-galactosidase, EC 3.2.1.23 (Lactase)"	lacZ_4 SAMEA3545263_01437	uncultured Ruminococcus sp	cellulose catabolic process [GO:0030245]	beta-galactosidase complex [GO:0009341]	beta-galactosidase complex [GO:0009341]; beta-galactosidase activity [GO:0004565]; carbohydrate binding [GO:0030246]; cellulose catabolic process [GO:0030245]	beta-galactosidase activity [GO:0004565]; carbohydrate binding [GO:0030246]	GO:0004565; GO:0009341; GO:0030245; GO:0030246	VKEAVPGR	(W*) Large Sample Approx. w/ corr. for tied ranks	9.42368e-05
A0A1C5UAY2	A0A1C5UAY2_9FIRM	Predicted outer membrane protein	SAMEA2393090_01599	uncultured Ruminococcus sp	cellulose catabolic process [GO:0030245]	integral component of membrane [GO:0016021]	integral component of membrane [GO:0016021]; cellulose catabolic process [GO:0030245]	NA	GO:0016021; GO:0030245	LIIEKTDK	(W*) Large Sample Approx. w/ corr. for tied ranks	0.00107116
A0A1C5V0R5	A0A1C5V0R5_9FIRM	Uncharacterized protein	SAMEA2393090_01742	uncultured Ruminococcus sp	NA	NA	NA	NA	NA	LNIAKKK	(W*) Large Sample Approx. w/ corr. for tied ranks	0.00218177
A0A1C5VHL7	A0A1C5VHL7_9FIRM	Flotillin-like protein FloA	floA SAMEA3545352_00050	uncultured Ruminococcus sp	NA	integral component of membrane [GO:0016021]; plasma membrane [GO:0005886]	integral component of membrane [GO:0016021]; plasma membrane [GO:0005886]	NA	GO:0005886; GO:0016021	IILPLVK	(W*) Large Sample Approx. w/ corr. for tied ranks	0.0190648
A0A1C5VUX0	A0A1C5VUX0_9FIRM	Inner membrane amino-acid ABC transporter permease protein yecS	yecS_1 SAMEA3545352_00248	uncultured Ruminococcus sp	amino acid transport [GO:0006865]	ATP-binding cassette (ABC) transporter complex [GO:0043190]	ATP-binding cassette (ABC) transporter complex [GO:0043190]; transmembrane transporter activity [GO:0022857]; amino acid transport [GO:0006865]	transmembrane transporter activity [GO:0022857]	GO:0006865; GO:0022857; GO:0043190	IILPQVVK	(W*) Large Sample Approx. w/ corr. for tied ranks	0.013002
A0A1C5W5R0	A0A1C5W5R0_9FIRM	Inner membrane ABC transporter permease protein ycjO	ycjO SAMEA3545226_02683	uncultured Ruminococcus sp	transmembrane transport [GO:0055085]	integral component of membrane [GO:0016021]; plasma membrane [GO:0005886]	integral component of membrane [GO:0016021]; plasma membrane [GO:0005886]; transmembrane transport [GO:0055085]	NA	GO:0005886; GO:0016021; GO:0055085	MEPYLFLAPLLVILLVFLLIPIVK	(W*) Large Sample Approx. w/ corr. for tied ranks	0.0305705
A0A1C5WA09	A0A1C5WA09_9FIRM	Uncharacterized protein	SAMEA3545226_02734	uncultured Ruminococcus sp	NA	NA	NA	NA	NA	LLRSKVK	(W*) Large Sample Approx. w/ corr. for tied ranks	0.013002
A0A1C5WA29	A0A1C5WA29_9FIRM	"NADH oxidase, EC 1.-.-.-"	SAMEA3545226_02721	uncultured Ruminococcus sp	NA	NA	FMN binding [GO:0010181]; oxidoreductase activity [GO:0016491]	FMN binding [GO:0010181]; oxidoreductase activity [GO:0016491]	GO:0010181; GO:0016491	CIGCTEGCYDK	(W*) Large Sample Approx. w/ corr. for tied ranks	0.0130512
A0A1C5WBQ9	A0A1C5WBQ9_9FIRM	Bacteriophage protein of uncharacterized function (DUF646)	SAMEA2393090_02060	uncultured Ruminococcus sp	NA	NA	NA	NA	NA	SGDPVGK	(W*) Large Sample Approx. w/ corr. for tied ranks	0.00517529
A0A1C5WGL9	A0A1C5WGL9_9FIRM	Probable licABCH operon regulator	licR_3 SAMEA3545226_02789	uncultured Ruminococcus sp	"regulation of transcription, DNA-templated [GO:0006355]"	NA	"regulation of transcription, DNA-templated [GO:0006355]"	NA	GO:0006355	VNQILHLLLK	(W*) Large Sample Approx. w/ corr. for tied ranks	0.0305705
A0A1C5WLD8	A0A1C5WLD8_9FIRM	"Ribosomal large subunit pseudouridine synthase D, EC 5.4.99.23"	rluD_3 SAMEA3545290_02142	uncultured Ruminococcus sp	ncRNA processing [GO:0034470]; pseudouridine synthesis [GO:0001522]	NA	RNA binding [GO:0003723]; rRNA pseudouridine synthase activity [GO:0120159]; ncRNA processing [GO:0034470]; pseudouridine synthesis [GO:0001522]	RNA binding [GO:0003723]; rRNA pseudouridine synthase activity [GO:0120159]	GO:0001522; GO:0003723; GO:0034470; GO:0120159	TALGLTKK	(W*) Large Sample Approx. w/ corr. for tied ranks	0.0215431
A0A1C5WLK6	A0A1C5WLK6_9FIRM	Multidrug export protein mepA	mepA_14 SAMEA3545290_02143	uncultured Ruminococcus sp	NA	integral component of membrane [GO:0016021]	integral component of membrane [GO:0016021]; antiporter activity [GO:0015297]; xenobiotic transmembrane transporter activity [GO:0042910]	antiporter activity [GO:0015297]; xenobiotic transmembrane transporter activity [GO:0042910]	GO:0015297; GO:0016021; GO:0042910	VGVVLLLPK	(W*) Large Sample Approx. w/ corr. for tied ranks	0.000153498
A0A1C5WLX2	A0A1C5WLX2_9FIRM	"Ribosomal RNA small subunit methyltransferase G, EC 2.1.1.- (16S rRNA 7-methylguanosine methyltransferase, 16S rRNA m7G methyltransferase)"	rsmG SAMEA3545226_02833	uncultured Ruminococcus sp	NA	cytoplasm [GO:0005737]	cytoplasm [GO:0005737]; rRNA (guanine-N7-)-methyltransferase activity [GO:0070043]	rRNA (guanine-N7-)-methyltransferase activity [GO:0070043]	GO:0005737; GO:0070043	KAIKILGGK	(W*) Large Sample Approx. w/ corr. for tied ranks	0.0305705
A0A1C5WT20	A0A1C5WT20_9FIRM	Internalin-A	inlA_3 SAMEA2393090_02174	uncultured Ruminococcus sp	cellulose catabolic process [GO:0030245]	NA	cellulose catabolic process [GO:0030245]	NA	GO:0030245	KVKGATGYLVYR	(W*) Large Sample Approx. w/ corr. for tied ranks	0.0305705
A0A1C5X2U3	A0A1C5X2U3_9FIRM	30S ribosomal protein S4	rpsD_2 rpsD SAMEA3545436_02810	uncultured Ruminococcus sp	translation [GO:0006412]	cytoplasm [GO:0005737]; small ribosomal subunit [GO:0015935]	cytoplasm [GO:0005737]; small ribosomal subunit [GO:0015935]; rRNA binding [GO:0019843]; structural constituent of ribosome [GO:0003735]; translation [GO:0006412]	rRNA binding [GO:0019843]; structural constituent of ribosome [GO:0003735]	GO:0003735; GO:0005737; GO:0006412; GO:0015935; GO:0019843	NPKQGRR	(W*) Large Sample Approx. w/ corr. for tied ranks	0.0103141
A0A1C5XC68	A0A1C5XC68_9FIRM	Ribose operon repressor	rbsR_1 SAMEA3545373_00179	uncultured Ruminococcus sp	"regulation of transcription, DNA-templated [GO:0006355]"	NA	"DNA binding [GO:0003677]; regulation of transcription, DNA-templated [GO:0006355]"	DNA binding [GO:0003677]	GO:0003677; GO:0006355	KERDAIK	(W*) Large Sample Approx. w/ corr. for tied ranks	0.00190626
A0A1C5XHE4	A0A1C5XHE4_9FIRM	Tyrosine recombinase XerD	xerD_3 SAMEA3545263_02321	uncultured Ruminococcus sp	DNA integration [GO:0015074]; DNA recombination [GO:0006310]	NA	DNA binding [GO:0003677]; DNA integration [GO:0015074]; DNA recombination [GO:0006310]	DNA binding [GO:0003677]	GO:0003677; GO:0006310; GO:0015074	KSECCVK	(W*) Large Sample Approx. w/ corr. for tied ranks	0.013002
A0A1C5XN20	A0A1C5XN20_9FIRM	"Glyoxal reductase, EC 1.1.1.-"	yvgN SAMEA3545263_02368	uncultured Ruminococcus sp	NA	NA	oxidoreductase activity [GO:0016491]	oxidoreductase activity [GO:0016491]	GO:0016491	LKKVLPLCEVK	(W*) Large Sample Approx. w/ corr. for tied ranks	0.013002
A0A1C5XS34	A0A1C5XS34_9FIRM	Tricarballylate dehydrogenase	SAMEA3545263_02402	uncultured Ruminococcus sp	NA	NA	NA	NA	NA	KIIPVIVR	(W*) Large Sample Approx. w/ corr. for tied ranks	0.00190626
A0A1C5YCQ2	A0A1C5YCQ2_9FIRM	"Mannosylglycerate hydrolase, EC 3.2.1.170"	mngB_3 SAMEA3545436_03196	uncultured Ruminococcus sp	mannose metabolic process [GO:0006013]	NA	alpha-mannosidase activity [GO:0004559]; carbohydrate binding [GO:0030246]; metal ion binding [GO:0046872]; mannose metabolic process [GO:0006013]	alpha-mannosidase activity [GO:0004559]; carbohydrate binding [GO:0030246]; metal ion binding [GO:0046872]	GO:0004559; GO:0006013; GO:0030246; GO:0046872	TFKIYLA	(W*) Large Sample Approx. w/ corr. for tied ranks	0.00517529
A0A1C5YHS1	A0A1C5YHS1_9FIRM	"Beta-galactosidase, EC 3.2.1.23"	csxA_1 SAMEA3545392_00097	uncultured Ruminococcus sp	cellulose catabolic process [GO:0030245]	extracellular region [GO:0005576]	extracellular region [GO:0005576]; beta-galactosidase activity [GO:0004565]; cellulose catabolic process [GO:0030245]	beta-galactosidase activity [GO:0004565]	GO:0004565; GO:0005576; GO:0030245	IMDEDFEYRRGFTADAELLGCR	(W*) Large Sample Approx. w/ corr. for tied ranks	0.0305705
A0A1C5YQ25	A0A1C5YQ25_9FIRM	Uncharacterized protein	SAMEA3545373_00615	uncultured Ruminococcus sp	NA	NA	NA	NA	NA	IKAKGGK	(W*) Large Sample Approx. w/ corr. for tied ranks	0.000379127
A0A1C5YQC4	A0A1C5YQC4_9FIRM	"Phenylacetate-coenzyme A ligase, EC 6.2.1.30 (Phenylacetyl-CoA ligase)"	paaK_2 SAMEA3545397_00030	uncultured Ruminococcus sp	phenylacetate catabolic process [GO:0010124]	NA	nucleotide binding [GO:0000166]; phenylacetate-CoA ligase activity [GO:0047475]; phenylacetate catabolic process [GO:0010124]	nucleotide binding [GO:0000166]; phenylacetate-CoA ligase activity [GO:0047475]	GO:0000166; GO:0010124; GO:0047475	VSLVEHK	(W*) Large Sample Approx. w/ corr. for tied ranks	9.42368e-05
A0A1C5YRT2	A0A1C5YRT2_9FIRM	"Ribosomal RNA small subunit methyltransferase J, EC 2.1.1.242 (16S rRNA m2G1516 methyltransferase) (rRNA (guanine-N(2)-)-methyltransferase)"	rsmJ SAMEA3545290_02636	uncultured Ruminococcus sp	NA	cytoplasm [GO:0005737]	cytoplasm [GO:0005737]; rRNA (guanine-N2-)-methyltransferase activity [GO:0008990]	rRNA (guanine-N2-)-methyltransferase activity [GO:0008990]	GO:0005737; GO:0008990	RTGYRIAEK	(W*) Large Sample Approx. w/ corr. for tied ranks	0.0305705
A0A1C5YT79	A0A1C5YT79_9FIRM	"Endoglucanase A, EC 3.2.1.4"	celCCA SAMEA3545397_00090	uncultured Ruminococcus sp	cellulose catabolic process [GO:0030245]	NA	"cellulase activity [GO:0008810]; oxidoreductase activity, acting on the aldehyde or oxo group of donors, NAD or NADP as acceptor [GO:0016620]; cellulose catabolic process [GO:0030245]"	"cellulase activity [GO:0008810]; oxidoreductase activity, acting on the aldehyde or oxo group of donors, NAD or NADP as acceptor [GO:0016620]"	GO:0008810; GO:0016620; GO:0030245	AEIYFDIDTTK	(W*) Large Sample Approx. w/ corr. for tied ranks	0.0305705
A0A1C5YVR7	A0A1C5YVR7_9FIRM	DUF4157 domain-containing protein	SAMEA3545397_00140	uncultured Ruminococcus sp	NA	integral component of membrane [GO:0016021]	integral component of membrane [GO:0016021]	NA	GO:0016021	VHYSSEK	(W*) Large Sample Approx. w/ corr. for tied ranks	0.00719643
A0A1C5YWK4	A0A1C5YWK4_9FIRM	Beta antigen	bag SAMEA3545392_00269	uncultured Ruminococcus sp	NA	integral component of membrane [GO:0016021]	integral component of membrane [GO:0016021]	NA	GO:0016021	VNNLIAMGDYEGAMNASKNAK	(W*) Large Sample Approx. w/ corr. for tied ranks	0.00517529
A0A1C5YX83	A0A1C5YX83_9FIRM	Cadherin-like beta sandwich domain	SAMEA3545290_02656	uncultured Ruminococcus sp	NA	integral component of membrane [GO:0016021]	integral component of membrane [GO:0016021]	NA	GO:0016021	PGNGGHK	(W*) Large Sample Approx. w/ corr. for tied ranks	0.00190626
A0A1C5YXI8	A0A1C5YXI8_9FIRM	"16S/23S rRNA (Cytidine-2'-O)-methyltransferase TlyA, EC 2.1.1.226"	tlyA SAMEA3545397_00178	uncultured Ruminococcus sp	methylation [GO:0032259]	NA	methyltransferase activity [GO:0008168]; RNA binding [GO:0003723]; methylation [GO:0032259]	methyltransferase activity [GO:0008168]; RNA binding [GO:0003723]	GO:0003723; GO:0008168; GO:0032259	LFSSRQKAK	(W*) Large Sample Approx. w/ corr. for tied ranks	0.0305705
A0A1C5YZZ7	A0A1C5YZZ7_9FIRM	Spore cortex biosynthesis protein YabQ	SAMEA3545392_00318	uncultured Ruminococcus sp	NA	integral component of membrane [GO:0016021]	integral component of membrane [GO:0016021]	NA	GO:0016021	YLTAQGK	(W*) Large Sample Approx. w/ corr. for tied ranks	5.38074e-05
A0A1C5YZZ9	A0A1C5YZZ9_9FIRM	Lipid A core-O-antigen ligase and related enzymes	SAMEA3545397_00225	uncultured Ruminococcus sp	NA	integral component of membrane [GO:0016021]	integral component of membrane [GO:0016021]; ligase activity [GO:0016874]	ligase activity [GO:0016874]	GO:0016021; GO:0016874	LINAKLIYILFLIINYILLSGKLLEILSVIIVK	(W*) Large Sample Approx. w/ corr. for tied ranks	0.013002
A0A1C5Z017	A0A1C5Z017_9FIRM	"Hyaluronan synthase, EC 2.4.1.212"	hyaD SAMEA3545397_00226	uncultured Ruminococcus sp	NA	NA	hyaluronan synthase activity [GO:0050501]	hyaluronan synthase activity [GO:0050501]	GO:0050501	KAFIIKPLSVK	(W*) Large Sample Approx. w/ corr. for tied ranks	0.0305705
A0A1C5Z083	A0A1C5Z083_9FIRM	Transglutaminase-like superfamily	SAMEA3545290_02690	uncultured Ruminococcus sp	NA	NA	NA	NA	NA	GSVKKGK	(W*) Large Sample Approx. w/ corr. for tied ranks	0.0164119
A0A1C5Z842	A0A1C5Z842_9FIRM	Uncharacterized protein	SAMEA3545254_02660	uncultured Ruminococcus sp	NA	NA	NA	NA	NA	LLLICNR	(W*) Large Sample Approx. w/ corr. for tied ranks	0.0130073
A0A1C5ZB67	A0A1C5ZB67_9FIRM	Nucleotide-binding protein SAMEA3545436_03510	yvcJ SAMEA3545436_03510	uncultured Ruminococcus sp	NA	NA	ATP binding [GO:0005524]; GTP binding [GO:0005525]	ATP binding [GO:0005524]; GTP binding [GO:0005525]	GO:0005524; GO:0005525	RASVNHR	(W*) Large Sample Approx. w/ corr. for tied ranks	0.013002
A0A1C5ZI18	A0A1C5ZI18_9FIRM	Colicin V production protein	SAMEA3545392_00535	uncultured Ruminococcus sp	toxin biosynthetic process [GO:0009403]	integral component of membrane [GO:0016021]	integral component of membrane [GO:0016021]; toxin biosynthetic process [GO:0009403]	NA	GO:0009403; GO:0016021	IMVDFLVIVFFLILMIVFFVIFILIYRLVIRPVLR	(W*) Large Sample Approx. w/ corr. for tied ranks	0.0130073
A0A1C5ZJD9	A0A1C5ZJD9_9FIRM	Putative transporter	SAMEA3545392_00547	uncultured Ruminococcus sp	NA	integral component of membrane [GO:0016021]; plasma membrane [GO:0005886]	integral component of membrane [GO:0016021]; plasma membrane [GO:0005886]; transmembrane transporter activity [GO:0022857]	transmembrane transporter activity [GO:0022857]	GO:0005886; GO:0016021; GO:0022857	PASTFSSYPEKK	(W*) Large Sample Approx. w/ corr. for tied ranks	0.0265908
A0A1C5ZLK9	A0A1C5ZLK9_9FIRM	Stage III sporulation protein E	spoIIIE SAMEA3545392_00570	uncultured Ruminococcus sp	NA	integral component of membrane [GO:0016021]; plasma membrane [GO:0005886]	integral component of membrane [GO:0016021]; plasma membrane [GO:0005886]; ATP binding [GO:0005524]; DNA binding [GO:0003677]	ATP binding [GO:0005524]; DNA binding [GO:0003677]	GO:0003677; GO:0005524; GO:0005886; GO:0016021	QADESEE	(W*) Large Sample Approx. w/ corr. for tied ranks	0.00517529
A0A1C5ZQK6	A0A1C5ZQK6_9FIRM	HTH-type transcriptional regulator sinR	sinR_2 SAMEA3545397_00537	uncultured Ruminococcus sp	NA	NA	DNA binding [GO:0003677]	DNA binding [GO:0003677]	GO:0003677	DEEKDGD	(W*) Large Sample Approx. w/ corr. for tied ranks	0.013002
A0A1C5ZUH4	A0A1C5ZUH4_9FIRM	Stage 0 sporulation protein A homolog	regX3_1 SAMEA3545392_00646	uncultured Ruminococcus sp	"phosphorelay signal transduction system [GO:0000160]; regulation of transcription, DNA-templated [GO:0006355]"	NA	"DNA binding [GO:0003677]; phosphorelay signal transduction system [GO:0000160]; regulation of transcription, DNA-templated [GO:0006355]"	DNA binding [GO:0003677]	GO:0000160; GO:0003677; GO:0006355	ELLLRVGIILKR	(W*) Large Sample Approx. w/ corr. for tied ranks	0.00190626
A0A1C5ZW60	A0A1C5ZW60_9FIRM	Arginine transport system permease protein ArtQ	artQ SAMEA3545392_00675	uncultured Ruminococcus sp	amino acid transport [GO:0006865]	ATP-binding cassette (ABC) transporter complex [GO:0043190]	ATP-binding cassette (ABC) transporter complex [GO:0043190]; transmembrane transporter activity [GO:0022857]; amino acid transport [GO:0006865]	transmembrane transporter activity [GO:0022857]	GO:0006865; GO:0022857; GO:0043190	LIILPQAVK	(W*) Large Sample Approx. w/ corr. for tied ranks	0.013002
A0A1C6A1R3	A0A1C6A1R3_9FIRM	Succinate dehydrogenase iron-sulfur subunit	SAMEA2393090_02927 SAMEA3545354_03038	uncultured Ruminococcus sp	NA	NA	iron-sulfur cluster binding [GO:0051536]; metal ion binding [GO:0046872]	iron-sulfur cluster binding [GO:0051536]; metal ion binding [GO:0046872]	GO:0046872; GO:0051536	MQEELIKRAK	(W*) Large Sample Approx. w/ corr. for tied ranks	0.00517529
A0A1C6A2J2	A0A1C6A2J2_9FIRM	Uncharacterized protein	SAMEA3545401_00234	uncultured Ruminococcus sp	NA	integral component of membrane [GO:0016021]	integral component of membrane [GO:0016021]	NA	GO:0016021	VKVKIQLLK	(W*) Large Sample Approx. w/ corr. for tied ranks	0.0305705
A0A1C6A396	A0A1C6A396_9FIRM	Collagen triple helix repeat (20 copies)	SAMEA3545392_00768	uncultured Ruminococcus sp	NA	NA	NA	NA	NA	ATGGDVNLTILKLQR	(W*) Large Sample Approx. w/ corr. for tied ranks	0.00821841
A0A1C6A4T3	A0A1C6A4T3_9FIRM	"Aspartate--tRNA ligase, EC 6.1.1.12 (Aspartyl-tRNA synthetase, AspRS)"	aspS SAMEA3545397_00673	uncultured Ruminococcus sp	aspartyl-tRNA aminoacylation [GO:0006422]	cytoplasm [GO:0005737]	cytoplasm [GO:0005737]; aspartate-tRNA ligase activity [GO:0004815]; ATP binding [GO:0005524]; nucleic acid binding [GO:0003676]; aspartyl-tRNA aminoacylation [GO:0006422]	aspartate-tRNA ligase activity [GO:0004815]; ATP binding [GO:0005524]; nucleic acid binding [GO:0003676]	GO:0003676; GO:0004815; GO:0005524; GO:0005737; GO:0006422	VTLPVLGALRLHVAKK	(W*) Large Sample Approx. w/ corr. for tied ranks	0.0305705
A0A1C6AJT3	A0A1C6AJT3_9FIRM	Uncharacterized protein	SAMEA2393090_03030	uncultured Ruminococcus sp	NA	NA	NA	NA	NA	VTVNGNK	(W*) Large Sample Approx. w/ corr. for tied ranks	0.00190626
A0A1C6AMK0	A0A1C6AMK0_9FIRM	"Polyphosphate kinase, EC 2.7.4.1 (ATP-polyphosphate phosphotransferase) (Polyphosphoric acid kinase)"	ppk_2 ppk SAMEA3545352_02309	uncultured Ruminococcus sp	polyphosphate biosynthetic process [GO:0006799]	polyphosphate kinase complex [GO:0009358]	polyphosphate kinase complex [GO:0009358]; ATP binding [GO:0005524]; metal ion binding [GO:0046872]; polyphosphate kinase activity [GO:0008976]; polyphosphate biosynthetic process [GO:0006799]	ATP binding [GO:0005524]; metal ion binding [GO:0046872]; polyphosphate kinase activity [GO:0008976]	GO:0005524; GO:0006799; GO:0008976; GO:0009358; GO:0046872	TAILPVPSPIIPRIIK	(W*) Large Sample Approx. w/ corr. for tied ranks	0.0153902
A0A1C6APD6	A0A1C6APD6_9FIRM	"Lysozyme M1, EC 3.2.1.17"	acm SAMEA3545397_00923	uncultured Ruminococcus sp	cell wall macromolecule catabolic process [GO:0016998]; peptidoglycan catabolic process [GO:0009253]	integral component of membrane [GO:0016021]	integral component of membrane [GO:0016021]; lysozyme activity [GO:0003796]; cell wall macromolecule catabolic process [GO:0016998]; peptidoglycan catabolic process [GO:0009253]	lysozyme activity [GO:0003796]	GO:0003796; GO:0009253; GO:0016021; GO:0016998	EEFENYK	(W*) Large Sample Approx. w/ corr. for tied ranks	0.013002
A0A1C6AXE7	A0A1C6AXE7_9FIRM	"Lipid-A-disaccharide synthase, EC 2.4.1.182"	lpxB SAMEA3545352_02414	uncultured Ruminococcus sp	lipid A biosynthetic process [GO:0009245]	NA	lipid-A-disaccharide synthase activity [GO:0008915]; lipid A biosynthetic process [GO:0009245]	lipid-A-disaccharide synthase activity [GO:0008915]	GO:0008915; GO:0009245	KIPFFFR	(W*) Large Sample Approx. w/ corr. for tied ranks	0.0305705
A0A1C6B2L1	A0A1C6B2L1_9FIRM	"Xyloglucanase, EC 3.2.1.-"	SAMEA3545357_01618	uncultured Ruminococcus sp	metabolic process [GO:0008152]	NA	"hydrolase activity, acting on glycosyl bonds [GO:0016798]; metabolic process [GO:0008152]"	"hydrolase activity, acting on glycosyl bonds [GO:0016798]"	GO:0008152; GO:0016798	AEKDGDYMALYMMGEANGDGYGIYMSADKGVTWK	(W*) Large Sample Approx. w/ corr. for tied ranks	0.00190626
[truncated: 1,400 more rows]
